# Supplementary material for: Synthetic hormone-responsive transcription factors can monitor and re-program plant development
Source: eLife. 2018 May 1;7:e34702. doi: 10.7554/eLife.34702 (PMC5976440; doi:10.7554/eLife.34702)
Supplement: Figure 1—source data 1. [file elife-34702-fig1-data1.csv]

	Area Label	Overall [cps]	Average [cps]	Min [cps]	Max [cps]	Variance [cps]	Deviation [cps]	time	genotype	area_label	treatment
40	M:41	1.05760010427	0.13	0	2	2891.37	53.77	0	ABS44_4126	41	control
41	M:42	1.31133386897	0.85	0	72	5323315.86	2307.23	0	ABS44_4126	42	control
42	M:43	0.865125288822	0.54	0	31	1484496.21	1218.4	0	ABS44_4126	43	control
43	M:44	0.811302253322	0.67	0	43	2516285.21	1586.28	0	ABS44_4126	44	control
44	M:45	1.33565264671	0.5	0	32	1667806.66	1291.44	0	ABS44_4126	45	control
45	M:46	1.05766991953	0.92	0	53	5605314.15	2367.55	0	ABS44_4126	46	control
46	M:47	1.23762937259	0.14	0	1	4276.53	65.4	0	ABS44_4126	47	control
47	M:48	1.54634565721	0.77	0	63	6063649.57	2462.45	0	ABS44_4126	48	control
48	M:49	1.08376540125	0.26	0	17	201697.68	449.11	0	ABS44_4126	49	control
49	M:50	1.01445496944	0.17	0	5	42408.83	205.93	0	ABS44_4126	50	control
50	M:51	0.984815618221	0.18	0	7	66033.76	256.97	0	ABS50_3955	51	control
51	M:52	1.0489089541	0.31	0	24	413572.8	643.1	0	ABS50_3955	52	control
52	M:53	0.996011522269	0.64	0	33	2642664.62	1625.63	0	ABS50_3955	53	control
53	M:54	1.06323447118	0.34	0	35	746905.4	864.24	0	ABS50_3955	54	control
54	M:55	1.06512605042	0.19	0	9	109916.57	331.54	0	ABS50_3955	55	control
55	M:56	0.879301489471	0.34	0	18	711732.49	843.64	0	ABS50_3955	56	control
56	M:57	0.953125	0.3	0	17	570006.19	754.99	0	ABS50_3955	57	control
57	M:58	0.978982300885	0.28	0	9	294578.14	542.75	0	ABS50_3955	58	control
58	M:59	1.12892500924	0.88	0	51	7650615.24	2765.97	0	ABS50_3955	59	control
59	M:60	1.06756756757	0.13	0	8	40525.44	201.31	0	ABS50_3955	60	control
160	M:41	1.00918883189	0.13	0	6	4753.72	68.95	10	ABS44_4126	41	control
161	M:42	1.31912319994	0.85	0	63	5170637.73	2273.9	10	ABS44_4126	42	control
162	M:43	0.890570150258	0.55	0	32	1722663.99	1312.5	10	ABS44_4126	43	control
163	M:44	0.836353297981	0.69	0	49	2942762.49	1715.45	10	ABS44_4126	44	control
164	M:45	1.23056487169	0.46	0	29	1389061.51	1178.58	10	ABS44_4126	45	control
165	M:46	1.02664569423	0.89	0	55	5384604.72	2320.48	10	ABS44_4126	46	control
166	M:47	1.20372171855	0.13	0	2	5524.65	74.33	10	ABS44_4126	47	control
167	M:48	1.43729627097	0.72	0	55	5109607.66	2260.44	10	ABS44_4126	48	control
168	M:49	1.06664638519	0.25	0	15	200620.8	447.91	10	ABS44_4126	49	control
169	M:50	1.05025926248	0.18	0	7	59957.53	244.86	10	ABS44_4126	50	control
170	M:51	0.988069414317	0.18	0	9	83625.46	289.18	10	ABS50_3955	51	control
171	M:52	1.02483069977	0.31	0	23	387632.56	622.6	10	ABS50_3955	52	control
172	M:53	0.998892089519	0.64	0	31	2658463.02	1630.48	10	ABS50_3955	53	control
173	M:54	1.03917179631	0.33	0	34	722041.4	849.73	10	ABS50_3955	54	control
174	M:55	1.02205882353	0.18	0	10	107076.48	327.23	10	ABS50_3955	55	control
175	M:56	0.897791474063	0.34	0	19	818456.7	904.69	10	ABS50_3955	56	control
176	M:57	0.978618421053	0.31	0	18	626512.25	791.53	10	ABS50_3955	57	control
177	M:58	0.990044247788	0.28	0	10	316144.51	562.27	10	ABS50_3955	58	control
178	M:59	1.16143332102	0.9	0	54	8343075.72	2888.44	10	ABS50_3955	59	control
179	M:60	1.07657657658	0.13	0	8	42536.58	206.24	10	ABS50_3955	60	control
280	M:41	0.98932779707	0.12	0	3	2720.62	52.16	20	ABS44_4126	41	control
281	M:42	1.30627080384	0.84	0	63	5176467.95	2275.19	20	ABS44_4126	42	control
282	M:43	0.949013816369	0.59	0	36	2159493.04	1469.52	20	ABS44_4126	43	control
283	M:44	0.862503072668	0.71	0	55	3392144.66	1841.78	20	ABS44_4126	44	control
284	M:45	1.17088539452	0.44	0	27	1234966.48	1111.29	20	ABS44_4126	45	control
285	M:46	0.978828539634	0.85	0	52	4806937.93	2192.47	20	ABS44_4126	46	control
286	M:47	1.16981406451	0.13	0	2	5051.3	71.07	20	ABS44_4126	47	control
287	M:48	1.26167603848	0.63	0	50	3673886.45	1916.74	20	ABS44_4126	48	control
288	M:49	1.07981485908	0.25	0	16	208876.92	457.03	20	ABS44_4126	49	control
289	M:50	1.04280003476	0.18	0	5	54236.58	232.89	20	ABS44_4126	50	control
290	M:51	1.01843817787	0.18	0	10	102737.4	320.53	20	ABS50_3955	51	control
291	M:52	1.02708803612	0.31	0	21	371252.1	609.3	20	ABS50_3955	52	control
292	M:53	0.993574119211	0.64	0	29	2574620.07	1604.56	20	ABS50_3955	53	control
293	M:54	1.04029099049	0.33	0	35	733428.53	856.4	20	ABS50_3955	54	control
294	M:55	1.02415966387	0.18	0	10	112420.59	335.29	20	ABS50_3955	55	control
295	M:56	0.936312275295	0.36	0	21	953172.75	976.31	20	ABS50_3955	56	control
296	M:57	1.00328947368	0.32	0	19	682896.25	826.38	20	ABS50_3955	57	control
297	M:58	1.01991150442	0.29	0	10	346209.36	588.4	20	ABS50_3955	58	control
298	M:59	1.11082379017	0.86	0	50	7233418.86	2689.5	20	ABS50_3955	59	control
299	M:60	0.993243243243	0.12	0	4	23105.25	152.0	20	ABS50_3955	60	control
400	M:41	0.939675210015	0.12	0	3	2692.3	51.89	30	ABS44_4126	41	control
401	M:42	1.24045095714	0.8	0	63	4756361.36	2180.91	30	ABS44_4126	42	control
402	M:43	0.967302310526	0.6	0	39	2406485.54	1551.29	30	ABS44_4126	43	control
403	M:44	0.862283326662	0.71	0	58	3607725.24	1899.4	30	ABS44_4126	44	control
404	M:45	1.13196399636	0.42	0	27	1201500.26	1096.13	30	ABS44_4126	45	control
405	M:46	0.962035610341	0.84	0	50	4729445.04	2174.73	30	ABS44_4126	46	control
406	M:47	1.09069620507	0.12	0	2	4299.45	65.57	30	ABS44_4126	47	control
407	M:48	1.14248252329	0.57	0	48	2990204.55	1729.22	30	ABS44_4126	48	control
408	M:49	1.12327082292	0.26	0	17	275650.33	525.02	30	ABS44_4126	49	control
409	M:50	0.999536514006	0.17	0	6	55451.53	235.48	30	ABS44_4126	50	control
410	M:51	1.00542299349	0.18	0	10	111838.61	334.42	30	ABS50_3955	51	control
411	M:52	1.01053423627	0.3	0	19	367331.65	606.08	30	ABS50_3955	52	control
412	M:53	0.979392865057	0.63	0	31	2536285.76	1592.57	30	ABS50_3955	53	control
413	M:54	1.01622831561	0.32	0	34	735121.17	857.39	30	ABS50_3955	54	control
414	M:55	0.995798319328	0.18	0	10	113739.78	337.25	30	ABS50_3955	55	control
415	M:56	0.957883923986	0.37	0	23	1067246.92	1033.08	30	ABS50_3955	56	control
416	M:57	1.00082236842	0.32	0	21	731447.14	855.25	30	ABS50_3955	57	control
417	M:58	1.0110619469	0.29	0	10	348914.9	590.69	30	ABS50_3955	58	control
418	M:59	1.04950129294	0.81	0	45	6095261.94	2468.86	30	ABS50_3955	59	control
419	M:60	0.975225225225	0.11	0	4	23134.28	152.1	30	ABS50_3955	60	control
520	M:41	0.892505252313	0.11	0	3	2676.39	51.73	40	ABS44_4126	41	control
521	M:42	1.16995751185	0.76	0	60	4272333.43	2066.96	40	ABS44_4126	42	control
522	M:43	0.978832013364	0.61	0	41	2635019.09	1623.27	40	ABS44_4126	43	control
523	M:44	0.883378943217	0.73	0	67	4166578.81	2041.22	40	ABS44_4126	44	control
524	M:45	1.1079624675	0.41	0	28	1213544.62	1101.61	40	ABS44_4126	45	control
525	M:46	0.963174114022	0.84	0	51	4877310.43	2208.46	40	ABS44_4126	46	control
526	M:47	1.01157834564	0.11	0	2	3973.52	63.04	40	ABS44_4126	47	control
527	M:48	1.08288576569	0.54	0	44	2677849.13	1636.41	40	ABS44_4126	48	control
528	M:49	1.09561702775	0.26	0	18	283545.77	532.49	40	ABS44_4126	49	control
529	M:50	0.941354537818	0.16	0	6	48836.62	220.99	40	ABS44_4126	50	control
530	M:51	0.966377440347	0.17	0	10	111715.4	334.24	40	ABS50_3955	51	control
531	M:52	0.985703536494	0.29	0	19	367176.25	605.95	40	ABS50_3955	52	control
532	M:53	0.97341014846	0.62	0	34	2638225.6	1624.26	40	ABS50_3955	53	control
533	M:54	0.990486849468	0.31	0	35	746202.15	863.83	40	ABS50_3955	54	control
534	M:55	0.951680672269	0.17	0	10	113650.25	337.12	40	ABS50_3955	55	control
535	M:56	0.960451977401	0.37	0	24	1137049.12	1066.33	40	ABS50_3955	56	control
536	M:57	0.983552631579	0.31	0	21	736718.92	858.32	40	ABS50_3955	57	control
537	M:58	0.983407079646	0.28	0	9	340900.69	583.87	40	ABS50_3955	58	control
538	M:59	1.0011082379	0.78	0	41	5357297.36	2314.58	40	ABS50_3955	59	control
539	M:60	0.93018018018	0.11	0	5	23235.96	152.43	40	ABS50_3955	60	control
640	M:41	0.954570986131	0.12	0	5	4676.15	68.38	50	ABS44_4126	41	control
641	M:42	1.09284313524	0.71	0	58	3656700.25	1912.25	50	ABS44_4126	42	control
642	M:43	1.03449264776	0.64	0	45	3055421.12	1747.98	50	ABS44_4126	43	control
643	M:44	0.934799508568	0.77	0	77	4964553.28	2228.13	50	ABS44_4126	44	control
644	M:45	1.12288233679	0.42	0	28	1231319.83	1109.65	50	ABS44_4126	45	control
645	M:46	0.969151258346	0.84	0	53	4953421.73	2225.63	50	ABS44_4126	46	control
646	M:47	1.05678855103	0.12	0	2	3650.36	60.42	50	ABS44_4126	47	control
647	M:48	1.0106088469	0.51	0	41	2256276.38	1502.09	50	ABS44_4126	48	control
648	M:49	1.07191377475	0.25	0	18	243203.1	493.16	50	ABS44_4126	49	control
649	M:50	0.96969960314	0.16	0	5	44157.52	210.14	50	ABS44_4126	50	control
650	M:51	1.0	0.18	0	10	108069.92	328.74	50	ABS50_3955	51	control
651	M:52	1.0	0.3	0	19	365164.13	604.29	50	ABS50_3955	52	control
652	M:53	1.0	0.64	0	36	2798723.23	1672.94	50	ABS50_3955	53	control
653	M:54	1.0	0.32	0	35	737685.24	858.89	50	ABS50_3955	54	control
654	M:55	1.0	0.18	0	9	116717.75	341.64	50	ABS50_3955	55	control
655	M:56	1.0	0.38	0	26	1223879.89	1106.29	50	ABS50_3955	56	control
656	M:57	1.0	0.32	0	20	727679.89	853.04	50	ABS50_3955	57	control
657	M:58	1.0	0.29	0	9	333162.59	577.2	50	ABS50_3955	58	control
658	M:59	1.0	0.78	0	40	5104749.92	2259.37	50	ABS50_3955	59	control
659	M:60	1.0	0.12	0	4	24317.13	155.94	50	ABS50_3955	60	control
760	M:41	0.958294930161	0.12	0	5	4542.12	67.4	60	ABS44_4126	41	control
761	M:42	1.05039128144	0.68	0	57	3298577.97	1816.2	60	ABS44_4126	42	control
762	M:43	1.05039568615	0.65	0	46	3252107.13	1803.36	60	ABS44_4126	43	control
763	M:44	0.97369455159	0.8	0	80	5742814.83	2396.42	60	ABS44_4126	44	control
764	M:45	1.11315198725	0.42	0	28	1225250.46	1106.91	60	ABS44_4126	45	control
765	M:46	0.967158876905	0.84	0	52	4918247.82	2217.71	60	ABS44_4126	46	control
766	M:47	1.05678855103	0.12	0	1	3182.09	56.41	60	ABS44_4126	47	control
767	M:48	0.95798617796	0.48	0	36	1961944.18	1400.69	60	ABS44_4126	48	control
768	M:49	1.05611160608	0.25	0	17	220534.34	469.61	60	ABS44_4126	49	control
769	M:50	0.951797456621	0.16	0	5	38200.63	195.45	60	ABS44_4126	50	control
770	M:51	0.983731019523	0.18	0	9	98451.2	313.77	60	ABS50_3955	51	control
771	M:52	0.993980436418	0.3	0	19	359421.67	599.52	60	ABS50_3955	52	control
772	M:53	1.01462441835	0.65	0	38	2919046.89	1708.52	60	ABS50_3955	53	control
773	M:54	0.99888080582	0.32	0	37	729019.84	853.83	60	ABS50_3955	54	control
774	M:55	1.01680672269	0.18	0	9	127540.94	357.13	60	ABS50_3955	55	control
775	M:56	1.02670775552	0.39	0	28	1343591.67	1159.13	60	ABS50_3955	56	control
776	M:57	1.00493421053	0.32	0	19	716030.25	846.19	60	ABS50_3955	57	control
777	M:58	0.996681415929	0.29	0	9	327754.23	572.5	60	ABS50_3955	58	control
778	M:59	0.988917620983	0.77	0	39	4868692.83	2206.51	60	ABS50_3955	59	control
779	M:60	1.01801801802	0.12	0	5	23002.34	151.67	60	ABS50_3955	60	control
880	M:41	0.856507126698	0.11	0	5	4538.95	67.37	70	ABS44_4126	41	control
881	M:42	0.986908234029	0.64	0	53	2933695.38	1712.8	70	ABS44_4126	42	control
882	M:43	1.0062647546	0.62	0	44	3075248.07	1753.64	70	ABS44_4126	43	control
883	M:44	0.993911184122	0.82	0	76	6397425.53	2529.31	70	ABS44_4126	44	control
884	M:45	1.07358189913	0.4	0	28	1219654.87	1104.38	70	ABS44_4126	45	control
885	M:46	0.953212206814	0.83	0	50	4802142.72	2191.38	70	ABS44_4126	46	control
886	M:47	0.943763037548	0.1	0	1	2697.14	51.93	70	ABS44_4126	47	control
887	M:48	0.932625855579	0.47	0	35	1805776.58	1343.79	70	ABS44_4126	48	control
888	M:49	0.962615441448	0.23	0	16	183689.25	428.59	70	ABS44_4126	49	control
889	M:50	0.884664407172	0.15	0	5	37043.81	192.47	70	ABS44_4126	50	control
890	M:51	0.896963123644	0.16	0	9	88622.26	297.69	70	ABS50_3955	51	control
891	M:52	0.945823927765	0.28	0	19	352823.67	593.99	70	ABS50_3955	52	control
892	M:53	1.00243740306	0.64	0	38	2962214.46	1721.11	70	ABS50_3955	53	control
893	M:54	0.956911024063	0.3	0	39	740858.06	860.73	70	ABS50_3955	54	control
894	M:55	0.96743697479	0.17	0	12	145955.91	382.04	70	ABS50_3955	55	control
895	M:56	1.00873138161	0.38	0	29	1396100.7	1181.57	70	ABS50_3955	56	control
896	M:57	0.962171052632	0.31	0	19	687406.26	829.1	70	ABS50_3955	57	control
897	M:58	0.948008849558	0.27	0	9	314053.33	560.4	70	ABS50_3955	58	control
898	M:59	0.966752862948	0.75	0	39	4679859.34	2163.3	70	ABS50_3955	59	control
899	M:60	0.925675675676	0.11	0	4	22687.05	150.62	70	ABS50_3955	60	control
1000	M:41	0.8354047772	0.1	0	5	4162.71	64.52	80	ABS44_4126	41	control
1001	M:42	0.955750910145	0.62	0	48	2632154.31	1622.39	80	ABS44_4126	42	control
1002	M:43	0.977241709525	0.61	0	44	2903539.12	1703.98	80	ABS44_4126	43	control
1003	M:44	1.00907365852	0.83	0	74	6873044.57	2621.65	80	ABS44_4126	44	control
1004	M:45	1.0508777502	0.39	0	29	1196571.99	1093.88	80	ABS44_4126	45	control
1005	M:46	0.932434514638	0.81	0	45	4536571.71	2129.92	80	ABS44_4126	46	control
1006	M:47	0.89572719432	0.1	0	1	2396.76	48.96	80	ABS44_4126	47	control
1007	M:48	0.897121404245	0.45	0	33	1650818.81	1284.84	80	ABS44_4126	48	control
1008	M:49	0.855950802929	0.2	0	10	106333.57	326.09	80	ABS44_4126	49	control
1009	M:50	0.86527041511	0.15	0	5	36764.41	191.74	80	ABS44_4126	50	control
1010	M:51	0.880694143167	0.16	0	8	81585.6	285.63	80	ABS50_3955	51	control
1011	M:52	0.918735891648	0.27	0	18	336349.94	579.96	80	ABS50_3955	52	control
1012	M:53	0.999556835808	0.64	0	37	2946894.73	1716.65	80	ABS50_3955	53	control
1013	M:54	0.959149412423	0.3	0	43	788235.22	887.83	80	ABS50_3955	54	control
1014	M:55	1.00735294118	0.18	0	14	188127.36	433.74	80	ABS50_3955	55	control
1015	M:56	0.989214175655	0.38	0	28	1355989.53	1164.47	80	ABS50_3955	56	control
1016	M:57	0.943256578947	0.3	0	18	659217.36	811.92	80	ABS50_3955	57	control
1017	M:58	0.920353982301	0.26	0	8	291275.64	539.7	80	ABS50_3955	58	control
1018	M:59	0.944218692279	0.73	0	39	4432388.82	2105.32	80	ABS50_3955	59	control
1019	M:60	0.896396396396	0.11	0	4	20834.96	144.34	80	ABS50_3955	60	control
1120	M:41	0.846576609287	0.11	0	3	2911.78	53.96	90	ABS44_4126	41	control
1121	M:42	0.941340647849	0.61	0	44	2446277.04	1564.06	90	ABS44_4126	42	control
1122	M:43	0.973663525885	0.6	0	44	2862776.23	1691.97	90	ABS44_4126	43	control
1123	M:44	1.01764375275	0.84	0	85	7236071.71	2689.99	90	ABS44_4126	44	control
1124	M:45	1.03920133076	0.39	0	28	1162521.54	1078.2	90	ABS44_4126	45	control
1125	M:46	0.915641585345	0.8	0	40	4295113.09	2072.47	90	ABS44_4126	46	control
1126	M:47	0.907029745668	0.1	0	1	2300.53	47.96	90	ABS44_4126	47	control
1127	M:48	0.857178896494	0.43	0	32	1530545.71	1237.15	90	ABS44_4126	48	control
1128	M:49	0.875703513766	0.21	0	10	114860.61	338.91	90	ABS44_4126	49	control
1129	M:50	0.868254106196	0.15	0	4	34293.65	185.19	90	ABS44_4126	50	control
1130	M:51	0.868763557484	0.16	0	8	74764.76	273.43	90	ABS50_3955	51	control
1131	M:52	0.908954100828	0.27	0	18	331176.22	575.48	90	ABS50_3955	52	control
1132	M:53	0.993352537115	0.64	0	36	2914092.49	1707.07	90	ABS50_3955	53	control
1133	M:54	0.976496922216	0.31	0	46	845351.35	919.43	90	ABS50_3955	54	control
1134	M:55	1.01995798319	0.18	0	14	196612.03	443.41	90	ABS50_3955	55	control
1135	M:56	0.964047252183	0.37	0	27	1260924.65	1122.91	90	ABS50_3955	56	control
1136	M:57	0.934210526316	0.3	0	18	635573.51	797.23	90	ABS50_3955	57	control
1137	M:58	0.896017699115	0.26	0	8	269600.39	519.23	90	ABS50_3955	58	control
1138	M:59	0.927595123753	0.72	0	40	4336278.75	2082.37	90	ABS50_3955	59	control
1139	M:60	0.914414414414	0.11	0	4	21941.12	148.13	90	ABS50_3955	60	control
1240	M:41	0.801889280937	0.1	0	5	4101.19	64.04	100	ABS44_4126	41	control
1241	M:42	0.912909589804	0.59	0	40	2254332.62	1501.44	100	ABS44_4126	42	control
1242	M:43	0.947821088489	0.59	0	45	2887392.01	1699.23	100	ABS44_4126	43	control
1243	M:44	0.984681851879	0.81	0	87	7098689.52	2664.34	100	ABS44_4126	44	control
1244	M:45	0.986008753277	0.37	0	27	1094324.57	1046.1	100	ABS44_4126	45	control
1245	M:46	0.880632597158	0.77	0	36	4093737.86	2023.3	100	ABS44_4126	46	control
1246	M:47	0.864645178113	0.1	0	1	2094.39	45.76	100	ABS44_4126	47	control
1247	M:48	0.820406429041	0.41	0	31	1436754.65	1198.65	100	ABS44_4126	48	control
1248	M:49	0.816445381256	0.19	0	8	87183.56	295.27	100	ABS44_4126	49	control
1249	M:50	0.857811187393	0.14	0	7	41190.96	202.96	100	ABS44_4126	50	control
1250	M:51	0.836225596529	0.15	0	8	68280.8	261.31	100	ABS50_3955	51	control
1251	M:52	0.859292701279	0.26	0	19	310108.45	556.87	100	ABS50_3955	52	control
1252	M:53	0.963882118325	0.62	0	35	2830796.22	1682.5	100	ABS50_3955	53	control
1253	M:54	0.963626189144	0.3	0	50	916239.08	957.2	100	ABS50_3955	54	control
1254	M:55	0.97268907563	0.17	0	12	175310.38	418.7	100	ABS50_3955	55	control
1255	M:56	0.904982023626	0.35	0	25	1126958.43	1061.58	100	ABS50_3955	56	control
1256	M:57	0.896381578947	0.28	0	18	609903.22	780.96	100	ABS50_3955	57	control
1257	M:58	0.83517699115	0.24	0	7	236443.2	486.25	100	ABS50_3955	58	control
1258	M:59	0.895825637237	0.69	0	41	4210710.51	2052.0	100	ABS50_3955	59	control
1259	M:60	0.849099099099	0.1	0	4	18414.9	135.7	100	ABS50_3955	60	control
1360	M:41	0.867678958785	0.11	0	5	4921.77	70.16	110	ABS44_4126	41	control
1361	M:42	0.896162528217	0.58	0	34	1966297.42	1402.25	110	ABS44_4126	42	control
1362	M:43	0.983602924884	0.61	0	44	2961988.24	1721.04	110	ABS44_4126	43	control
1363	M:44	1.00951315053	0.83	0	89	6976816.19	2641.37	110	ABS44_4126	44	control
1364	M:45	1.01260504202	0.38	0	27	1075704.59	1037.16	110	ABS44_4126	45	control
1365	M:46	0.888032871084	0.77	0	35	3971705.98	1992.91	110	ABS44_4126	46	control
1366	M:47	0.926809210526	0.1	0	1	2243.45	47.37	110	ABS44_4126	47	control
1367	M:48	0.845132743363	0.42	0	31	1400580.76	1183.46	110	ABS44_4126	48	control
1368	M:49	0.895456224603	0.21	0	10	113251.67	336.53	110	ABS44_4126	49	control
1369	M:50	0.927927927928	0.16	0	10	52651.23	229.46	110	ABS44_4126	50	control
1370	M:51	0.867678958785	0.16	0	7	67670.89	260.14	110	ABS50_3955	51	control
1371	M:52	0.896162528217	0.27	0	19	318493.56	564.35	110	ABS50_3955	52	control
1372	M:53	0.983602924884	0.63	0	36	2821406.68	1679.7	110	ABS50_3955	53	control
1373	M:54	1.00951315053	0.32	0	52	960997.77	980.3	110	ABS50_3955	54	control
1374	M:55	1.01260504202	0.18	0	12	172003.48	414.73	110	ABS50_3955	55	control
1375	M:56	0.888032871084	0.34	0	22	978422.44	989.15	110	ABS50_3955	56	control
1376	M:57	0.926809210526	0.29	0	18	609077.44	780.43	110	ABS50_3955	57	control
1377	M:58	0.845132743363	0.24	0	7	223315.32	472.56	110	ABS50_3955	58	control
1378	M:59	0.895456224603	0.69	0	41	4139241.63	2034.51	110	ABS50_3955	59	control
1379	M:60	0.927927927928	0.11	0	4	19949.23	141.24	110	ABS50_3955	60	control
1480	M:41	0.980638594335	0.12	0	5	3985.89	63.13	120	ABS44_4126	41	control
1481	M:42	1.11737952779	0.72	0	40	3213456.34	1792.61	120	ABS44_4126	42	control
1482	M:43	1.02057748916	0.63	0	40	2801254.84	1673.69	120	ABS44_4126	43	control
1483	M:44	1.00885391251	0.83	0	76	6222440.81	2494.48	120	ABS44_4126	44	control
1484	M:45	1.08979914836	0.41	0	26	1102536.86	1050.02	120	ABS44_4126	45	control
1485	M:46	0.851885379216	0.74	0	32	3540631.96	1881.66	120	ABS44_4126	46	control
1486	M:47	0.98897324294	0.11	0	1	1031.34	32.11	120	ABS44_4126	47	control
1487	M:48	0.705016962205	0.35	0	29	903880.43	950.73	120	ABS44_4126	48	control
1488	M:49	1.04294313218	0.25	0	12	196495.28	443.28	120	ABS44_4126	49	control
1489	M:50	0.85184380522	0.14	0	4	27467.53	165.73	120	ABS44_4126	50	control
1490	M:51	0.952277657267	0.17	0	8	68569.96	261.86	120	ABS50_3955	51	control
1491	M:52	0.93453724605	0.28	0	20	313629.89	560.03	120	ABS50_3955	52	control
1492	M:53	0.998227343231	0.64	0	37	2744499.9	1656.65	120	ABS50_3955	53	control
1493	M:54	1.09009513151	0.34	0	35	818138.74	904.51	120	ABS50_3955	54	control
1494	M:55	1.07352941176	0.19	0	9	143671.45	379.04	120	ABS50_3955	55	control
1495	M:56	0.677966101695	0.26	0	21	478199.76	691.52	120	ABS50_3955	56	control
1496	M:57	0.910361842105	0.29	0	17	539656.13	734.61	120	ABS50_3955	57	control
1497	M:58	0.801991150442	0.23	0	7	173933.42	417.05	120	ABS50_3955	58	control
1498	M:59	0.84706316956	0.66	0	41	3846442.95	1961.24	120	ABS50_3955	59	control
1499	M:60	0.927927927928	0.11	0	4	22630.03	150.43	120	ABS50_3955	60	control
1600	M:41	1.1074735182	0.11	0	2	2304.19	48.0	130	ABS44_4126	41	control
1601	M:42	1.29306830965	0.7	0	41	3110936.31	1763.78	130	ABS44_4126	42	control
1602	M:43	1.08017182222	0.59	0	37	2472959.22	1572.56	130	ABS44_4126	43	control
1603	M:44	1.04808476457	0.75	0	64	5019062.67	2240.33	130	ABS44_4126	44	control
1604	M:45	1.19343035572	0.38	0	25	973845.25	986.84	130	ABS44_4126	45	control
1605	M:46	1.30507362784	0.73	0	32	3497279.75	1870.1	130	ABS44_4126	46	control
1606	M:47	1.12896341463	0.1	0	1	1118.87	33.45	130	ABS44_4126	47	control
1607	M:48	1.10603236093	0.37	0	27	891650.03	944.27	130	ABS44_4126	48	control
1608	M:49	1.10892168981	0.23	0	12	183682.55	428.58	130	ABS44_4126	49	control
1609	M:50	1.0446669729	0.14	0	3	26855.53	163.88	130	ABS44_4126	50	control
1610	M:51	1.11590296496	0.16	0	7	65424.78	255.78	130	ABS50_3955	51	control
1611	M:52	1.06046931408	0.26	0	19	283948.87	532.87	130	ABS50_3955	52	control
1612	M:53	1.13123425693	0.64	0	41	2866460.14	1693.06	130	ABS50_3955	53	control
1613	M:54	1.19462227913	0.33	0	33	784139.62	885.52	130	ABS50_3955	54	control
1614	M:55	1.15582822086	0.17	0	9	120231.19	346.74	130	ABS50_3955	55	control
1615	M:56	1.08353413655	0.26	0	21	499372.97	706.66	130	ABS50_3955	56	control
1616	M:57	1.06530612245	0.27	0	17	499538.56	706.78	130	ABS50_3955	57	control
1617	M:58	1.14548494983	0.22	0	7	160131.86	400.16	130	ABS50_3955	58	control
1618	M:59	1.04903172641	0.73	0	45	5068432.97	2251.32	130	ABS50_3955	59	control
1619	M:60	1.07714285714	0.1	0	3	15447.79	124.29	130	ABS50_3955	60	control
1720	M:41	1.16608632278	0.12	0	3	2340.95	48.38	140	ABS44_4126	41	control
1721	M:42	1.21598873194	0.66	0	40	2733098.63	1653.21	140	ABS44_4126	42	control
1722	M:43	1.02774507269	0.56	0	34	2147914.08	1465.58	140	ABS44_4126	43	control
1723	M:44	0.956323925267	0.69	0	52	3704765.1	1924.78	140	ABS44_4126	44	control
1724	M:45	1.18888395436	0.38	0	24	933279.62	966.06	140	ABS44_4126	45	control
1725	M:46	1.32198795181	0.74	0	42	3726306.05	1930.36	140	ABS44_4126	46	control
1726	M:47	1.20960365854	0.11	0	1	1477.23	38.43	140	ABS44_4126	47	control
1727	M:48	1.17983174723	0.39	0	31	1151641.39	1073.15	140	ABS44_4126	48	control
1728	M:49	1.09276521486	0.23	0	14	165567.61	406.9	140	ABS44_4126	49	control
1729	M:50	1.16200275609	0.15	0	5	34404.29	185.48	140	ABS44_4126	50	control
1730	M:51	1.15363881402	0.17	0	8	69326.76	263.3	140	ABS50_3955	51	control
1731	M:52	1.0785198556	0.27	0	20	291330.59	539.75	140	ABS50_3955	52	control
1732	M:53	1.09571788413	0.62	0	36	2523116.09	1588.43	140	ABS50_3955	53	control
1733	M:54	1.15556978233	0.32	0	28	657990.54	811.17	140	ABS50_3955	54	control
1734	M:55	1.16319018405	0.18	0	8	110876.27	332.98	140	ABS50_3955	55	control
1735	M:56	1.11726907631	0.27	0	21	495571.99	703.97	140	ABS50_3955	56	control
1736	M:57	1.06020408163	0.27	0	17	459565.46	677.91	140	ABS50_3955	57	control
1737	M:58	1.16722408027	0.22	0	7	155495.79	394.33	140	ABS50_3955	58	control
1738	M:59	1.1116604862	0.77	0	52	5870784.14	2422.97	140	ABS50_3955	59	control
1739	M:60	1.16285714286	0.11	0	3	15685.75	125.24	140	ABS50_3955	60	control
1840	M:41	1.06274269364	0.11	0	5	4264.83	65.31	150	ABS44_4126	41	control
1841	M:42	1.15245647395	0.62	0	37	2492203.52	1578.67	150	ABS44_4126	42	control
1842	M:43	1.01870597794	0.56	0	34	2182996.31	1477.5	150	ABS44_4126	43	control
1843	M:44	0.903278618161	0.65	0	54	3188724.32	1785.7	150	ABS44_4126	44	control
1844	M:45	1.17751795098	0.38	0	24	967241.86	983.48	150	ABS44_4126	45	control
1845	M:46	1.31575635877	0.73	0	42	3778342.1	1943.8	150	ABS44_4126	46	control
1846	M:47	1.09740853659	0.1	0	1	1330.6	36.48	150	ABS44_4126	47	control
1847	M:48	1.31113714884	0.43	0	35	1680891.15	1296.49	150	ABS44_4126	48	control
1848	M:49	1.00610775831	0.21	0	12	133314.47	365.12	150	ABS44_4126	49	control
1849	M:50	1.12604501608	0.15	0	5	38243.12	195.56	150	ABS44_4126	50	control
1850	M:51	1.09433962264	0.16	0	8	74927.33	273.73	150	ABS50_3955	51	control
1851	M:52	1.06137184116	0.26	0	19	298097.14	545.98	150	ABS50_3955	52	control
1852	M:53	1.06146095718	0.6	0	37	2469824.06	1571.57	150	ABS50_3955	53	control
1853	M:54	1.10947503201	0.31	0	27	646109.26	803.81	150	ABS50_3955	54	control
1854	M:55	1.08834355828	0.16	0	9	109390.84	330.74	150	ABS50_3955	55	control
1855	M:56	1.00883534137	0.25	0	18	406255.77	637.38	150	ABS50_3955	56	control
1856	M:57	1.02346938776	0.26	0	16	448161.05	669.45	150	ABS50_3955	57	control
1857	M:58	1.1237458194	0.21	0	6	147321.87	383.83	150	ABS50_3955	58	control
1858	M:59	1.12937783272	0.79	0	54	6247983.07	2499.6	150	ABS50_3955	59	control
1859	M:60	1.12	0.1	0	4	18683.71	136.69	150	ABS50_3955	60	control
1960	M:41	1.03189384913	0.1	0	3	2787.69	52.8	160	ABS44_4126	41	control
1961	M:42	1.10901162107	0.6	0	34	2270883.52	1506.95	160	ABS44_4126	42	control
1962	M:43	1.03000484637	0.56	0	38	2352277.64	1533.71	160	ABS44_4126	43	control
1963	M:44	0.895736631369	0.64	0	60	3197729.28	1788.22	160	ABS44_4126	44	control
1964	M:45	1.16918288182	0.37	0	26	997877.89	998.94	160	ABS44_4126	45	control
1965	M:46	1.28014725569	0.71	0	41	3582114.86	1892.65	160	ABS44_4126	46	control
1966	M:47	1.0693597561	0.09	0	1	1180.86	34.36	160	ABS44_4126	47	control
1967	M:48	1.33605642213	0.44	0	35	1914352.04	1383.6	160	ABS44_4126	48	control
1968	M:49	0.940013088054	0.2	0	10	103691.99	322.01	160	ABS44_4126	49	control
1969	M:50	1.13740009187	0.15	0	7	44683.79	211.39	160	ABS44_4126	50	control
1970	M:51	1.08625336927	0.16	0	8	75221.77	274.27	160	ABS50_3955	51	control
1971	M:52	1.05144404332	0.26	0	19	296380.09	544.41	160	ABS50_3955	52	control
1972	M:53	1.04332493703	0.59	0	37	2433781.84	1560.06	160	ABS50_3955	53	control
1973	M:54	1.07746478873	0.3	0	27	614567.97	783.94	160	ABS50_3955	54	control
1974	M:55	1.06748466258	0.16	0	9	112563.32	335.5	160	ABS50_3955	55	control
1975	M:56	1.00401606426	0.24	0	18	417940.02	646.48	160	ABS50_3955	56	control
1976	M:57	1.02653061224	0.26	0	16	464842.04	681.79	160	ABS50_3955	57	control
1977	M:58	1.09531772575	0.21	0	6	137600.89	370.95	160	ABS50_3955	58	control
1978	M:59	1.13555830243	0.79	0	56	6456061.72	2540.88	160	ABS50_3955	59	control
1979	M:60	1.13714285714	0.11	0	4	19724.02	140.44	160	ABS50_3955	60	control
2080	M:41	0.979450813445	0.1	0	3	2624.25	51.23	170	ABS44_4126	41	control
2081	M:42	0.995961573762	0.54	0	34	1885451.36	1373.12	170	ABS44_4126	42	control
2082	M:43	0.976674187367	0.53	0	37	2234930.42	1494.97	170	ABS44_4126	43	control
2083	M:44	0.90403281684	0.65	0	67	3595412.75	1896.16	170	ABS44_4126	44	control
2084	M:45	1.11538379912	0.36	0	25	964201.0	981.94	170	ABS44_4126	45	control
2085	M:46	1.24142235609	0.69	0	39	3434672.16	1853.29	170	ABS44_4126	46	control
2086	M:47	0.988719512195	0.09	0	0	379.5	19.48	170	ABS44_4126	47	control
2087	M:48	1.35043292596	0.45	0	35	1940234.03	1392.92	170	ABS44_4126	48	control
2088	M:49	0.838667926998	0.18	0	6	59273.05	243.46	170	ABS44_4126	49	control
2089	M:50	1.0863022508	0.14	0	8	46481.14	215.59	170	ABS44_4126	50	control
2090	M:51	1.03369272237	0.15	0	8	73006.25	270.2	170	ABS50_3955	51	control
2091	M:52	1.00631768953	0.25	0	19	284768.1	533.64	170	ABS50_3955	52	control
2092	M:53	1.00730478589	0.57	0	37	2394635.21	1547.46	170	ABS50_3955	53	control
2093	M:54	1.03072983355	0.28	0	30	606635.03	778.87	170	ABS50_3955	54	control
2094	M:55	1.02208588957	0.15	0	9	110259.31	332.05	170	ABS50_3955	55	control
2095	M:56	1.07710843373	0.26	0	36	652870.09	808.0	170	ABS50_3955	56	control
2096	M:57	1.0112244898	0.26	0	16	487457.67	698.18	170	ABS50_3955	57	control
2097	M:58	1.03678929766	0.2	0	6	123393.3	351.27	170	ABS50_3955	58	control
2098	M:59	1.07704985579	0.75	0	52	5718775.47	2391.4	170	ABS50_3955	59	control
2099	M:60	1.04285714286	0.1	0	4	15993.99	126.47	170	ABS50_3955	60	control
2200	M:41	0.957856622283	0.1	0	3	2714.77	52.1	180	ABS44_4126	41	control
2201	M:42	0.985217147779	0.53	0	35	1782290.21	1335.02	180	ABS44_4126	42	control
2202	M:43	0.927863075736	0.51	0	37	2040847.24	1428.58	180	ABS44_4126	43	control
2203	M:44	0.940234353443	0.68	0	72	4134717.97	2033.4	180	ABS44_4126	44	control
2204	M:45	1.09795592726	0.35	0	25	939551.3	969.3	180	ABS44_4126	45	control
2205	M:46	1.23919678715	0.69	0	40	3469243.43	1862.59	180	ABS44_4126	46	control
2206	M:47	0.981707317073	0.09	0	0	452.56	21.27	180	ABS44_4126	47	control
2207	M:48	1.40793894126	0.47	0	37	2139720.71	1462.78	180	ABS44_4126	48	control
2208	M:49	0.776979568094	0.16	0	6	44249.16	210.35	180	ABS44_4126	49	control
2209	M:50	1.07305466238	0.14	0	9	54663.74	233.8	180	ABS44_4126	50	control
2210	M:51	1.0	0.15	0	8	68843.07	262.38	180	ABS50_3955	51	control
2211	M:52	1.0	0.25	0	19	286958.78	535.69	180	ABS50_3955	52	control
2212	M:53	1.0	0.56	0	37	2429230.71	1558.6	180	ABS50_3955	53	control
2213	M:54	1.0	0.28	0	30	598323.76	773.51	180	ABS50_3955	54	control
2214	M:55	1.0	0.15	0	9	111672.03	334.17	180	ABS50_3955	55	control
2215	M:56	1.0	0.24	0	26	499113.12	706.48	180	ABS50_3955	56	control
2216	M:57	1.0	0.26	0	17	487281.25	698.06	180	ABS50_3955	57	control
2217	M:58	1.0	0.19	0	6	116438.84	341.23	180	ABS50_3955	58	control
2218	M:59	1.0	0.7	0	48	4775226.63	2185.23	180	ABS50_3955	59	control
2219	M:60	1.0	0.09	0	3	14868.89	121.94	180	ABS50_3955	60	control
2320	M:41	1.02263919577	0.1	0	3	3327.28	57.68	190	ABS44_4126	41	control
2321	M:42	0.942239443846	0.51	0	32	1509040.75	1228.43	190	ABS44_4126	42	control
2322	M:43	0.936450215745	0.51	0	35	1984069.9	1408.57	190	ABS44_4126	43	control
2323	M:44	0.972162097531	0.7	0	68	4482412.02	2117.17	190	ABS44_4126	44	control
2324	M:45	1.10401779573	0.35	0	25	906502.96	952.1	190	ABS44_4126	45	control
2325	M:46	1.27079986613	0.71	0	43	3549299.62	1883.96	190	ABS44_4126	46	control
2326	M:47	1.07987804878	0.1	0	1	982.92	31.35	190	ABS44_4126	47	control
2327	M:48	1.48557206191	0.49	0	37	2149986.86	1466.28	190	ABS44_4126	48	control
2328	M:49	0.809292517996	0.17	0	5	41036.5	202.57	190	ABS44_4126	49	control
2329	M:50	1.16389526872	0.15	0	11	65881.45	256.67	190	ABS44_4126	50	control
2330	M:51	1.03369272237	0.15	0	8	67684.71	260.16	190	ABS50_3955	51	control
2331	M:52	1.02797833935	0.26	0	19	293961.16	542.18	190	ABS50_3955	52	control
2332	M:53	1.0040302267	0.57	0	37	2360420.95	1536.37	190	ABS50_3955	53	control
2333	M:54	1.02432778489	0.28	0	32	597990.26	773.3	190	ABS50_3955	54	control
2334	M:55	1.03558282209	0.16	0	8	109702.47	331.21	190	ABS50_3955	55	control
2335	M:56	1.01285140562	0.25	0	23	457974.86	676.74	190	ABS50_3955	56	control
2336	M:57	1.02551020408	0.26	0	17	485195.82	696.56	190	ABS50_3955	57	control
2337	M:58	1.02675585284	0.19	0	6	115259.74	339.5	190	ABS50_3955	58	control
2338	M:59	0.952204367532	0.66	0	44	3993437.09	1998.36	190	ABS50_3955	59	control
2339	M:60	1.10571428571	0.1	0	3	18842.47	137.27	190	ABS50_3955	60	control
2440	M:41	0.931635104443	0.09	0	3	3301.17	57.46	200	ABS44_4126	41	control
2441	M:42	0.882911526459	0.48	0	28	1307484.64	1143.45	200	ABS44_4126	42	control
2442	M:43	0.91023684098	0.5	0	36	1945787.81	1394.91	200	ABS44_4126	43	control
2443	M:44	0.93344656533	0.67	0	60	4227313.28	2056.04	200	ABS44_4126	44	control
2444	M:45	1.06310018354	0.34	0	24	872313.19	933.98	200	ABS44_4126	45	control
2445	M:46	1.24676372155	0.69	0	42	3484692.37	1866.73	200	ABS44_4126	46	control
2446	M:47	1.0237804878	0.09	0	1	1123.26	33.52	200	ABS44_4126	47	control
2447	M:48	1.46736182373	0.49	0	37	2078116.22	1441.57	200	ABS44_4126	48	control
2448	M:49	0.771104486294	0.16	0	5	39835.51	199.59	200	ABS44_4126	49	control
2449	M:50	1.11279742765	0.15	0	9	61221.97	247.43	200	ABS44_4126	50	control
2450	M:51	0.959568733154	0.14	0	7	61608.82	248.21	200	ABS50_3955	51	control
2451	M:52	0.974729241877	0.24	0	19	291633.13	540.03	200	ABS50_3955	52	control
2452	M:53	0.965743073048	0.55	0	36	2202429.24	1484.06	200	ABS50_3955	53	control
2453	M:54	0.985915492958	0.27	0	33	598228.86	773.45	200	ABS50_3955	54	control
2454	M:55	0.991411042945	0.15	0	9	113554.6	336.98	200	ABS50_3955	55	control
2455	M:56	0.964658634538	0.24	0	21	438267.38	662.02	200	ABS50_3955	56	control
2456	M:57	0.99387755102	0.25	0	17	484408.65	695.99	200	ABS50_3955	57	control
2457	M:58	0.961538461538	0.18	0	6	106803.11	326.81	200	ABS50_3955	58	control
2458	M:59	0.889163576432	0.62	0	41	3448994.83	1857.15	200	ABS50_3955	59	control
2459	M:60	1.00857142857	0.09	0	3	16882.66	129.93	200	ABS50_3955	60	control
2560	M:41	1.02726652245	0.1	0	5	4886.91	69.91	210	ABS44_4126	41	control
2561	M:42	0.87169995152	0.47	0	26	1234915.4	1111.27	210	ABS44_4126	42	control
2562	M:43	0.904813384132	0.49	0	35	1885150.75	1373.01	210	ABS44_4126	43	control
2563	M:44	0.895485231809	0.64	0	53	3604905.42	1898.66	210	ABS44_4126	44	control
2564	M:45	1.05021871303	0.34	0	24	828989.21	910.49	210	ABS44_4126	45	control
2565	M:46	1.2294042838	0.68	0	39	3319142.71	1821.85	210	ABS44_4126	46	control
2566	M:47	1.0693597561	0.09	0	1	494.99	22.25	210	ABS44_4126	47	control
2567	M:48	1.40027147255	0.46	0	37	1867819.91	1366.68	210	ABS44_4126	48	control
2568	M:49	0.806354977096	0.17	0	5	41865.47	204.61	210	ABS44_4126	49	control
2569	M:50	1.11847496555	0.15	0	7	48681.4	220.64	210	ABS44_4126	50	control
2570	M:51	0.974393530997	0.14	0	7	55051.99	234.63	210	ABS50_3955	51	control
2571	M:52	0.973826714801	0.24	0	20	280389.8	529.52	210	ABS50_3955	52	control
2572	M:53	0.94483627204	0.53	0	35	2069867.29	1438.7	210	ABS50_3955	53	control
2573	M:54	0.991677336748	0.27	0	33	587467.11	766.46	210	ABS50_3955	54	control
2574	M:55	1.02331288344	0.15	0	9	112625.14	335.6	210	ABS50_3955	55	control
2575	M:56	0.966265060241	0.24	0	20	405074.63	636.45	210	ABS50_3955	56	control
2576	M:57	1.00408163265	0.26	0	17	473547.51	688.15	210	ABS50_3955	57	control
2577	M:58	0.938127090301	0.18	0	6	89741.82	299.57	210	ABS50_3955	58	control
2578	M:59	0.840131850021	0.58	0	39	3018297.19	1737.32	210	ABS50_3955	59	control
2579	M:60	1.02857142857	0.1	0	3	12682.85	112.62	210	ABS50_3955	60	control
2680	M:41	0.882276953214	0.09	0	3	3251.76	57.02	220	ABS44_4126	41	control
2681	M:42	0.841335269393	0.45	0	27	1196692.32	1093.93	220	ABS44_4126	42	control
2682	M:43	0.888994968325	0.49	0	35	1874637.65	1369.17	220	ABS44_4126	43	control
2683	M:44	0.85526130225	0.61	0	49	3158352.65	1777.18	220	ABS44_4126	44	control
2684	M:45	1.01460523575	0.32	0	24	813677.07	902.04	220	ABS44_4126	45	control
2685	M:46	1.18266733601	0.66	0	35	3143831.53	1773.09	220	ABS44_4126	46	control
2686	M:47	0.93262195122	0.08	0	1	938.6	30.64	220	ABS44_4126	47	control
2687	M:48	1.31976305113	0.44	0	36	1708729.25	1307.18	220	ABS44_4126	48	control
2688	M:49	0.804886206646	0.17	0	6	58495.96	241.86	220	ABS44_4126	49	control
2689	M:50	1.02763435921	0.14	0	7	43773.31	209.22	220	ABS44_4126	50	control
2690	M:51	0.900269541779	0.13	0	7	56046.05	236.74	220	ABS50_3955	51	control
2691	M:52	0.940433212996	0.23	0	20	293534.62	541.79	220	ABS50_3955	52	control
2692	M:53	0.927204030227	0.52	0	34	2008035.79	1417.05	220	ABS50_3955	53	control
2693	M:54	0.947503201024	0.26	0	34	583997.45	764.2	220	ABS50_3955	54	control
2694	M:55	0.959509202454	0.14	0	9	120260.54	346.79	220	ABS50_3955	55	control
2695	M:56	0.912449799197	0.22	0	18	397126.22	630.18	220	ABS50_3955	56	control
2696	M:57	0.977551020408	0.25	0	17	487969.21	698.55	220	ABS50_3955	57	control
2697	M:58	0.887959866221	0.17	0	6	91792.67	302.97	220	ABS50_3955	58	control
2698	M:59	0.798104655954	0.56	0	36	2714870.58	1647.69	220	ABS50_3955	59	control
2699	M:60	0.914285714286	0.08	0	3	12992.0	113.98	220	ABS50_3955	60	control
2800	M:41	0.891531606569	0.09	0	3	3178.36	56.38	230	ABS44_4126	41	control
2801	M:42	0.810970587266	0.44	0	25	1095461.87	1046.64	230	ABS44_4126	42	control
2802	M:43	0.895774289385	0.49	0	35	1899662.74	1378.28	230	ABS44_4126	43	control
2803	M:44	0.838417531747	0.6	0	46	2893352.21	1700.99	230	ABS44_4126	44	control
2804	M:45	1.00854336728	0.32	0	24	810269.4	900.15	230	ABS44_4126	45	control
2805	M:46	1.16219210174	0.65	0	33	3030592.65	1740.86	230	ABS44_4126	46	control
2806	M:47	0.93612804878	0.08	0	1	854.92	29.24	230	ABS44_4126	47	control
2807	M:48	1.28046727401	0.42	0	34	1570700.38	1253.28	230	ABS44_4126	48	control
2808	M:49	0.772573256744	0.16	0	4	47768.56	218.56	230	ABS44_4126	49	control
2809	M:50	1.01627928342	0.13	0	7	38109.72	195.22	230	ABS44_4126	50	control
2810	M:51	0.921832884097	0.13	0	7	55678.44	235.96	230	ABS50_3955	51	control
2811	M:52	0.958483754513	0.24	0	20	308239.89	555.19	230	ABS50_3955	52	control
2812	M:53	0.913350125945	0.52	0	33	1942874.65	1393.87	230	ABS50_3955	53	control
2813	M:54	0.954545454545	0.26	0	33	571973.09	756.29	230	ABS50_3955	54	control
2814	M:55	0.98527607362	0.15	0	9	121018.82	347.88	230	ABS50_3955	55	control
2815	M:56	0.915662650602	0.22	0	17	382545.66	618.5	230	ABS50_3955	56	control
2816	M:57	0.990816326531	0.25	0	17	490731.49	700.52	230	ABS50_3955	57	control
2817	M:58	0.894648829431	0.17	0	6	88741.61	297.9	230	ABS50_3955	58	control
2818	M:59	0.777503090235	0.54	0	34	2508404.02	1583.79	230	ABS50_3955	59	control
2819	M:60	0.948571428571	0.09	0	3	12610.16	112.29	230	ABS50_3955	60	control
2920	M:41	0.911583355506	0.09	0	3	3184.31	56.43	240	ABS44_4126	41	control
2921	M:42	0.835262332968	0.45	0	25	1178739.88	1085.7	240	ABS44_4126	42	control
2922	M:43	0.895322334648	0.49	0	36	1918362.28	1385.05	240	ABS44_4126	43	control
2923	M:44	0.841685726024	0.6	0	46	2897319.45	1702.15	240	ABS44_4126	44	control
2924	M:45	1.00172376524	0.32	0	24	791857.8	889.86	240	ABS44_4126	45	control
2925	M:46	1.13726572959	0.63	0	32	2872292.05	1694.78	240	ABS44_4126	46	control
2926	M:47	0.946646341463	0.08	0	1	826.67	28.75	240	ABS44_4126	47	control
2927	M:48	1.24500523124	0.41	0	32	1438256.85	1199.27	240	ABS44_4126	48	control
2928	M:49	0.790198502145	0.17	0	4	50879.86	225.57	240	ABS44_4126	49	control
2929	M:50	1.00492420763	0.13	0	6	33915.98	184.16	240	ABS44_4126	50	control
2930	M:51	0.932614555256	0.14	0	7	57626.47	240.06	240	ABS50_3955	51	control
2931	M:52	0.964801444043	0.24	0	21	319388.71	565.14	240	ABS50_3955	52	control
2932	M:53	0.915113350126	0.52	0	33	1899890.15	1378.37	240	ABS50_3955	53	control
2933	M:54	0.960947503201	0.27	0	32	560892.54	748.93	240	ABS50_3955	54	control
2934	M:55	0.998773006135	0.15	0	9	121926.93	349.18	240	ABS50_3955	55	control
2935	M:56	0.914859437751	0.22	0	17	372286.8	610.15	240	ABS50_3955	56	control
2936	M:57	0.99387755102	0.25	0	17	485479.89	696.76	240	ABS50_3955	57	control
2937	M:58	0.884615384615	0.17	0	6	83976.34	289.79	240	ABS50_3955	58	control
2938	M:59	0.763081994232	0.53	0	33	2377450.15	1541.9	240	ABS50_3955	59	control
2939	M:60	0.951428571429	0.09	0	3	11924.9	109.2	240	ABS50_3955	60	control
3040	M:41	0.959399064509	0.1	0	3	3104.4	55.72	250	ABS44_4126	41	control
3041	M:42	0.844605312084	0.46	0	26	1194786.95	1093.06	250	ABS44_4126	42	control
3042	M:43	0.895322334648	0.49	0	35	1887175.09	1373.74	250	ABS44_4126	43	control
3043	M:44	0.838166132187	0.6	0	52	2884663.74	1698.43	250	ABS44_4126	44	control
3044	M:45	1.00475469948	0.32	0	23	772080.3	878.68	250	ABS44_4126	45	control
3045	M:46	1.11768072289	0.62	0	32	2727301.69	1651.45	250	ABS44_4126	46	control
3046	M:47	0.992225609756	0.09	0	1	747.67	27.34	250	ABS44_4126	47	control
3047	M:48	1.20954318847	0.4	0	30	1262873.96	1123.78	250	ABS44_4126	48	control
3048	M:49	0.832792845197	0.18	0	5	57533.69	239.86	250	ABS44_4126	49	control
3049	M:50	1.02574184658	0.14	0	6	30408.3	174.38	250	ABS44_4126	50	control
3050	M:51	0.966307277628	0.14	0	7	58279.41	241.41	250	ABS50_3955	51	control
3051	M:52	0.985559566787	0.25	0	22	328397.04	573.06	250	ABS50_3955	52	control
3052	M:53	0.919395465995	0.52	0	32	1890397.24	1374.92	250	ABS50_3955	53	control
3053	M:54	0.971830985915	0.27	0	31	556470.38	745.97	250	ABS50_3955	54	control
3054	M:55	1.02699386503	0.16	0	9	121692.61	348.84	250	ABS50_3955	55	control
3055	M:56	0.925301204819	0.23	0	17	360856.09	600.71	250	ABS50_3955	56	control
3056	M:57	1.00204081633	0.26	0	17	474491.7	688.83	250	ABS50_3955	57	control
3057	M:58	0.894648829431	0.17	0	5	80775.24	284.21	250	ABS50_3955	58	control
3058	M:59	0.749896992171	0.52	0	32	2236974.28	1495.65	250	ABS50_3955	59	control
3059	M:60	1.0	0.09	0	3	11866.84	108.94	250	ABS50_3955	60	control
40	M:41	1.16820276498	0.1	0	2	1132.82	33.66	0	ABS44_4126	41	induced
41	M:42	1.11967545639	0.43	0	53	2086632.65	1444.52	0	ABS44_4126	42	induced
42	M:43	1.07205764612	0.29	0	15	308827.3	555.72	0	ABS44_4126	43	induced
43	M:44	1.06735340729	0.25	0	10	199750.4	446.93	0	ABS44_4126	44	induced
44	M:45	1.08216783217	0.21	0	10	146489.23	382.74	0	ABS44_4126	45	induced
45	M:46	0.989253393665	0.37	0	17	689553.04	830.39	0	ABS44_4126	46	induced
46	M:47	1.3623853211	0.1	0	1	1711.69	41.37	0	ABS44_4126	47	induced
47	M:48	1.65544332211	0.4	0	38	1124852.51	1060.59	0	ABS44_4126	48	induced
48	M:49	1.08193277311	0.15	0	5	31165.07	176.54	0	ABS44_4126	49	induced
49	M:50	1.1404805915	0.14	0	5	25015.67	158.16	0	ABS44_4126	50	induced
50	M:51	1.09506398537	0.14	0	5	30757.85	175.38	0	ABS50_3955	51	induced
51	M:52	1.11543450065	0.17	0	11	74301.06	272.58	0	ABS50_3955	52	induced
52	M:53	1.16384180791	0.35	0	19	563281.45	750.52	0	ABS50_3955	53	induced
53	M:54	0.982648401826	0.21	0	19	268614.41	518.28	0	ABS50_3955	54	induced
54	M:55	1.15304606241	0.15	0	5	68569.41	261.86	0	ABS50_3955	55	induced
55	M:56	1.11867905057	0.22	0	11	199185.87	446.3	0	ABS50_3955	56	induced
56	M:57	1.03326996198	0.3	0	28	745300.0	863.31	0	ABS50_3955	57	induced
57	M:58	1.21499013807	0.17	0	5	65294.47	255.53	0	ABS50_3955	58	induced
58	M:59	1.22324510932	0.27	0	15	395120.34	628.59	0	ABS50_3955	59	induced
59	M:60	1.12101910828	0.09	0	3	7676.94	87.62	0	ABS50_3955	60	induced
160	M:41	1.09677419355	0.09	0	2	978.08	31.27	10	ABS44_4126	41	induced
161	M:42	1.05949966193	0.4	0	48	1630434.89	1276.88	10	ABS44_4126	42	induced
162	M:43	1.09927942354	0.3	0	17	341587.56	584.45	10	ABS44_4126	43	induced
163	M:44	1.13629160063	0.27	0	12	256985.09	506.94	10	ABS44_4126	44	induced
164	M:45	1.06468531469	0.2	0	10	134015.68	366.08	10	ABS44_4126	45	induced
165	M:46	1.01753393665	0.38	0	17	741342.82	861.01	10	ABS44_4126	46	induced
166	M:47	1.28899082569	0.1	0	1	1191.92	34.52	10	ABS44_4126	47	induced
167	M:48	1.64085297419	0.4	0	31	899893.26	948.63	10	ABS44_4126	48	induced
168	M:49	1.1281512605	0.16	0	5	38095.6	195.18	10	ABS44_4126	49	induced
169	M:50	1.16266173752	0.15	0	5	27825.02	166.81	10	ABS44_4126	50	induced
170	M:51	1.11517367459	0.14	0	6	39936.31	199.84	10	ABS50_3955	51	induced
171	M:52	1.11802853437	0.17	0	11	79753.68	282.41	10	ABS50_3955	52	induced
172	M:53	1.21674370827	0.37	0	18	630462.61	794.02	10	ABS50_3955	53	induced
173	M:54	1.01278538813	0.21	0	21	320227.95	565.89	10	ABS50_3955	54	induced
174	M:55	1.09658246657	0.14	0	5	67511.7	259.83	10	ABS50_3955	55	induced
175	M:56	1.11764705882	0.22	0	12	215351.03	464.06	10	ABS50_3955	56	induced
176	M:57	1.05893536122	0.3	0	27	756048.29	869.51	10	ABS50_3955	57	induced
177	M:58	1.25049309665	0.18	0	5	81269.74	285.08	10	ABS50_3955	58	induced
178	M:59	1.38550057537	0.3	0	20	654844.2	809.22	10	ABS50_3955	59	induced
179	M:60	1.11464968153	0.09	0	3	9486.25	97.4	10	ABS50_3955	60	induced
280	M:41	1.23732718894	0.11	0	2	1153.52	33.96	20	ABS44_4126	41	induced
281	M:42	1.02636916836	0.39	0	50	1556824.65	1247.73	20	ABS44_4126	42	induced
282	M:43	1.13050440352	0.31	0	19	367342.44	606.09	20	ABS44_4126	43	induced
283	M:44	1.1529318542	0.27	0	13	261915.29	511.78	20	ABS44_4126	44	induced
284	M:45	1.03846153846	0.2	0	10	118278.4	343.92	20	ABS44_4126	45	induced
285	M:46	1.04581447964	0.39	0	17	768128.22	876.43	20	ABS44_4126	46	induced
286	M:47	1.34862385321	0.1	0	1	737.04	27.15	20	ABS44_4126	47	induced
287	M:48	1.50056116723	0.37	0	24	626843.46	791.73	20	ABS44_4126	48	induced
288	M:49	1.16806722689	0.16	0	5	36729.8	191.65	20	ABS44_4126	49	induced
289	M:50	1.16081330869	0.15	0	5	23112.34	152.03	20	ABS44_4126	50	induced
290	M:51	1.18098720293	0.15	0	6	39269.98	198.17	20	ABS50_3955	51	induced
291	M:52	1.15175097276	0.18	0	10	75294.19	274.4	20	ABS50_3955	52	induced
292	M:53	1.21725731895	0.37	0	18	609140.17	780.47	20	ABS50_3955	53	induced
293	M:54	1.07214611872	0.23	0	23	355994.58	596.65	20	ABS50_3955	54	induced
294	M:55	1.1367013373	0.14	0	6	59948.84	244.84	20	ABS50_3955	55	induced
295	M:56	1.16615067079	0.23	0	13	224229.92	473.53	20	ABS50_3955	56	induced
296	M:57	1.06463878327	0.31	0	26	732258.77	855.72	20	ABS50_3955	57	induced
297	M:58	1.28205128205	0.18	0	5	74320.57	272.62	20	ABS50_3955	58	induced
298	M:59	1.40506329114	0.31	0	20	659889.83	812.34	20	ABS50_3955	59	induced
299	M:60	1.19426751592	0.1	0	3	8642.56	92.97	20	ABS50_3955	60	induced
400	M:41	1.1267281106	0.1	0	2	1104.39	33.23	30	ABS44_4126	41	induced
401	M:42	1.02298850575	0.39	0	51	1600470.16	1265.1	30	ABS44_4126	42	induced
402	M:43	1.10648518815	0.3	0	20	385743.42	621.08	30	ABS44_4126	43	induced
403	M:44	1.10380348653	0.26	0	13	256879.5	506.83	30	ABS44_4126	44	induced
404	M:45	0.991258741259	0.19	0	9	116854.36	341.84	30	ABS44_4126	45	induced
405	M:46	1.0	0.37	0	18	756812.91	869.95	30	ABS44_4126	46	induced
406	M:47	1.19724770642	0.09	0	1	585.63	24.2	30	ABS44_4126	47	induced
407	M:48	1.3468013468	0.33	0	19	478111.45	691.46	30	ABS44_4126	48	induced
408	M:49	1.11134453782	0.16	0	5	37304.61	193.14	30	ABS44_4126	49	induced
409	M:50	1.07393715342	0.13	0	5	20965.74	144.8	30	ABS44_4126	50	induced
410	M:51	1.10603290676	0.14	0	5	36002.11	189.74	30	ABS50_3955	51	induced
411	M:52	1.09468223087	0.17	0	10	73870.26	271.79	30	ABS50_3955	52	induced
412	M:53	1.16332819723	0.35	0	18	579738.44	761.41	30	ABS50_3955	53	induced
413	M:54	1.03926940639	0.22	0	23	355740.77	596.44	30	ABS50_3955	54	induced
414	M:55	1.07578008915	0.14	0	6	60178.87	245.31	30	ABS50_3955	55	induced
415	M:56	1.07120743034	0.21	0	13	204566.27	452.29	30	ABS50_3955	56	induced
416	M:57	1.02566539924	0.3	0	25	701843.95	837.76	30	ABS50_3955	57	induced
417	M:58	1.18934911243	0.17	0	5	68517.77	261.76	30	ABS50_3955	58	induced
418	M:59	1.29113924051	0.28	0	18	549146.84	741.04	30	ABS50_3955	59	induced
419	M:60	1.12101910828	0.09	0	3	9071.52	95.24	30	ABS50_3955	60	induced
520	M:41	1.12903225806	0.1	0	2	1032.74	32.14	40	ABS44_4126	41	induced
521	M:42	1.00067613252	0.38	0	52	1610602.5	1269.1	40	ABS44_4126	42	induced
522	M:43	1.07445956765	0.29	0	21	367774.01	606.44	40	ABS44_4126	43	induced
523	M:44	1.06814580032	0.25	0	13	231439.49	481.08	40	ABS44_4126	44	induced
524	M:45	0.986013986014	0.19	0	9	112288.98	335.1	40	ABS44_4126	45	induced
525	M:46	0.982466063348	0.36	0	18	739521.49	859.95	40	ABS44_4126	46	induced
526	M:47	1.17431192661	0.09	0	1	502.47	22.42	40	ABS44_4126	47	induced
527	M:48	1.23007856341	0.3	0	17	370123.87	608.38	40	ABS44_4126	48	induced
528	M:49	1.07352941176	0.15	0	5	32823.45	181.17	40	ABS44_4126	49	induced
529	M:50	1.05914972274	0.13	0	4	19100.17	138.2	40	ABS44_4126	50	induced
530	M:51	1.08775137112	0.14	0	5	32805.05	181.12	40	ABS50_3955	51	induced
531	M:52	1.06874189364	0.16	0	10	69052.19	262.78	40	ABS50_3955	52	induced
532	M:53	1.13199794556	0.34	0	17	539138.2	734.26	40	ABS50_3955	53	induced
533	M:54	1.01552511416	0.21	0	22	340658.26	583.66	40	ABS50_3955	54	induced
534	M:55	1.06983655275	0.14	0	6	57701.16	240.21	40	ABS50_3955	55	induced
535	M:56	1.04850361197	0.21	0	12	188765.66	434.47	40	ABS50_3955	56	induced
536	M:57	1.02756653992	0.3	0	26	706277.79	840.4	40	ABS50_3955	57	induced
537	M:58	1.16370808679	0.17	0	5	61372.55	247.73	40	ABS50_3955	58	induced
538	M:59	1.22209436133	0.27	0	16	452532.24	672.71	40	ABS50_3955	59	induced
539	M:60	1.11146496815	0.09	0	3	8074.37	89.86	40	ABS50_3955	60	induced
640	M:41	1.08755760369	0.09	0	2	1077.12	32.82	50	ABS44_4126	41	induced
641	M:42	1.02434077079	0.39	0	53	1685690.2	1298.34	50	ABS44_4126	42	induced
642	M:43	1.03763010408	0.28	0	20	343685.61	586.25	50	ABS44_4126	43	induced
643	M:44	1.06576862124	0.25	0	15	235363.96	485.14	50	ABS44_4126	44	induced
644	M:45	0.993006993007	0.19	0	9	113549.07	336.97	50	ABS44_4126	45	induced
645	M:46	0.984728506787	0.36	0	18	738399.58	859.3	50	ABS44_4126	46	induced
646	M:47	1.11009174312	0.08	0	0	417.67	20.44	50	ABS44_4126	47	induced
647	M:48	1.17396184063	0.29	0	14	309586.9	556.41	50	ABS44_4126	48	induced
648	M:49	1.04831932773	0.15	0	5	33709.4	183.6	50	ABS44_4126	49	induced
649	M:50	1.06099815157	0.13	0	4	20098.04	141.77	50	ABS44_4126	50	induced
650	M:51	1.07129798903	0.14	0	6	34774.97	186.48	50	ABS50_3955	51	induced
651	M:52	1.05577172503	0.16	0	11	72330.06	268.94	50	ABS50_3955	52	induced
652	M:53	1.10477657935	0.33	0	16	512266.69	715.73	50	ABS50_3955	53	induced
653	M:54	0.991780821918	0.21	0	20	317993.47	563.91	50	ABS50_3955	54	induced
654	M:55	1.06092124814	0.13	0	6	62086.39	249.17	50	ABS50_3955	55	induced
655	M:56	1.05366357069	0.21	0	12	189257.03	435.04	50	ABS50_3955	56	induced
656	M:57	1.03992395437	0.3	0	27	727549.02	852.96	50	ABS50_3955	57	induced
657	M:58	1.13806706114	0.16	0	4	60497.47	245.96	50	ABS50_3955	58	induced
658	M:59	1.15535097814	0.25	0	14	358799.24	599.0	50	ABS50_3955	59	induced
659	M:60	1.09554140127	0.09	0	3	8106.49	90.04	50	ABS50_3955	60	induced
760	M:41	1.07373271889	0.09	0	2	982.4	31.34	60	ABS44_4126	41	induced
761	M:42	1.01284651792	0.39	0	54	1709236.63	1307.38	60	ABS44_4126	42	induced
762	M:43	1.00720576461	0.28	0	19	324913.22	570.01	60	ABS44_4126	43	induced
763	M:44	1.0412044374	0.25	0	17	228944.65	478.48	60	ABS44_4126	44	induced
764	M:45	0.98951048951	0.19	0	9	112249.48	335.04	60	ABS44_4126	45	induced
765	M:46	0.973416289593	0.36	0	18	724372.91	851.1	60	ABS44_4126	46	induced
766	M:47	1.09174311927	0.08	0	0	378.23	19.45	60	ABS44_4126	47	induced
767	M:48	1.11335578002	0.27	0	13	260995.17	510.88	60	ABS44_4126	48	induced
768	M:49	1.03361344538	0.14	0	5	32859.41	181.27	60	ABS44_4126	49	induced
769	M:50	1.04251386322	0.13	0	4	18702.86	136.76	60	ABS44_4126	50	induced
770	M:51	1.05667276051	0.13	0	6	33494.85	183.02	60	ABS50_3955	51	induced
771	M:52	1.04280155642	0.16	0	11	75792.39	275.3	60	ABS50_3955	52	induced
772	M:53	1.06522855675	0.32	0	16	470426.66	685.88	60	ABS50_3955	53	induced
773	M:54	0.972602739726	0.21	0	19	303178.08	550.62	60	ABS50_3955	54	induced
774	M:55	1.04903417533	0.13	0	7	61467.34	247.93	60	ABS50_3955	55	induced
775	M:56	1.00722394221	0.2	0	11	171688.97	414.35	60	ABS50_3955	56	induced
776	M:57	1.03326996198	0.3	0	28	741877.05	861.32	60	ABS50_3955	57	induced
777	M:58	1.11834319527	0.16	0	4	54217.34	232.85	60	ABS50_3955	58	induced
778	M:59	1.07825086306	0.23	0	11	286245.28	535.02	60	ABS50_3955	59	induced
779	M:60	1.07961783439	0.09	0	3	7581.51	87.07	60	ABS50_3955	60	induced
880	M:41	1.02764976959	0.09	0	2	877.12	29.62	70	ABS44_4126	41	induced
881	M:42	0.994590939824	0.38	0	54	1695828.74	1302.24	70	ABS44_4126	42	induced
882	M:43	0.987990392314	0.27	0	19	312947.65	559.42	70	ABS44_4126	43	induced
883	M:44	1.00950871632	0.24	0	18	219880.81	468.91	70	ABS44_4126	44	induced
884	M:45	0.980769230769	0.19	0	9	117910.52	343.38	70	ABS44_4126	45	induced
885	M:46	0.966063348416	0.36	0	18	727214.55	852.77	70	ABS44_4126	46	induced
886	M:47	1.03211009174	0.08	0	0	333.1	18.25	70	ABS44_4126	47	induced
887	M:48	1.06172839506	0.26	0	12	229235.18	478.79	70	ABS44_4126	48	induced
888	M:49	1.00210084034	0.14	0	5	32622.48	180.62	70	ABS44_4126	49	induced
889	M:50	1.01848428835	0.13	0	4	18915.41	137.53	70	ABS44_4126	50	induced
890	M:51	1.00914076782	0.13	0	5	31985.27	178.84	70	ABS50_3955	51	induced
891	M:52	1.00648508431	0.16	0	11	77152.33	277.76	70	ABS50_3955	52	induced
892	M:53	1.02362609142	0.31	0	16	441664.41	664.58	70	ABS50_3955	53	induced
893	M:54	0.952511415525	0.2	0	20	306779.09	553.88	70	ABS50_3955	54	induced
894	M:55	1.0059435364	0.13	0	7	60956.51	246.89	70	ABS50_3955	55	induced
895	M:56	0.996904024768	0.2	0	11	175843.52	419.34	70	ABS50_3955	56	induced
896	M:57	1.01520912548	0.29	0	28	745751.44	863.57	70	ABS50_3955	57	induced
897	M:58	1.05128205128	0.15	0	4	49099.98	221.59	70	ABS50_3955	58	induced
898	M:59	1.00690448792	0.22	0	10	240324.88	490.23	70	ABS50_3955	59	induced
899	M:60	1.06050955414	0.09	0	3	10165.93	100.83	70	ABS50_3955	60	induced
1000	M:41	0.979262672811	0.08	0	2	702.87	26.51	80	ABS44_4126	41	induced
1001	M:42	0.95537525355	0.36	0	54	1654874.27	1286.42	80	ABS44_4126	42	induced
1002	M:43	0.939951961569	0.26	0	17	286368.98	535.13	80	ABS44_4126	43	induced
1003	M:44	0.965927099842	0.23	0	21	222060.14	471.23	80	ABS44_4126	44	induced
1004	M:45	0.97027972028	0.18	0	10	133734.72	365.7	80	ABS44_4126	45	induced
1005	M:46	0.947398190045	0.35	0	18	725595.16	851.82	80	ABS44_4126	46	induced
1006	M:47	0.990825688073	0.07	0	0	256.72	16.02	80	ABS44_4126	47	induced
1007	M:48	0.987654320988	0.24	0	11	195653.67	442.33	80	ABS44_4126	48	induced
1008	M:49	0.957983193277	0.13	0	5	31279.12	176.86	80	ABS44_4126	49	induced
1009	M:50	0.924214417745	0.12	0	4	15888.3	126.05	80	ABS44_4126	50	induced
1010	M:51	0.976234003656	0.12	0	5	28507.45	168.84	80	ABS50_3955	51	induced
1011	M:52	0.962386511025	0.15	0	11	73397.94	270.92	80	ABS50_3955	52	induced
1012	M:53	0.971751412429	0.29	0	16	399023.48	631.68	80	ABS50_3955	53	induced
1013	M:54	0.938812785388	0.2	0	20	311133.99	557.79	80	ABS50_3955	54	induced
1014	M:55	0.968796433878	0.12	0	7	55286.4	235.13	80	ABS50_3955	55	induced
1015	M:56	0.969040247678	0.19	0	11	166749.68	408.35	80	ABS50_3955	56	induced
1016	M:57	0.983840304183	0.28	0	28	738914.39	859.6	80	ABS50_3955	57	induced
1017	M:58	0.984220907298	0.14	0	3	41127.22	202.8	80	ABS50_3955	58	induced
1018	M:59	0.95166858458	0.21	0	10	215356.83	464.07	80	ABS50_3955	59	induced
1019	M:60	0.96178343949	0.08	0	2	5910.69	76.88	80	ABS50_3955	60	induced
1120	M:41	0.993087557604	0.09	0	1	643.7	25.37	90	ABS44_4126	41	induced
1121	M:42	0.954022988506	0.36	0	53	1612485.06	1269.84	90	ABS44_4126	42	induced
1122	M:43	0.934347477982	0.26	0	17	275125.94	524.52	90	ABS44_4126	43	induced
1123	M:44	0.978605388273	0.23	0	23	235557.87	485.34	90	ABS44_4126	44	induced
1124	M:45	0.980769230769	0.19	0	10	137189.28	370.39	90	ABS44_4126	45	induced
1125	M:46	0.956447963801	0.35	0	18	742194.38	861.51	90	ABS44_4126	46	induced
1126	M:47	1.00458715596	0.07	0	0	268.24	16.38	90	ABS44_4126	47	induced
1127	M:48	0.978675645342	0.24	0	10	184862.28	429.96	90	ABS44_4126	48	induced
1128	M:49	0.945378151261	0.13	0	5	28397.8	168.52	90	ABS44_4126	49	induced
1129	M:50	0.929759704251	0.12	0	4	15831.84	125.82	90	ABS44_4126	50	induced
1130	M:51	0.963436928702	0.12	0	4	23610.04	153.66	90	ABS50_3955	51	induced
1131	M:52	0.976653696498	0.15	0	11	75103.3	274.05	90	ABS50_3955	52	induced
1132	M:53	0.977914740627	0.29	0	16	393739.95	627.49	90	ABS50_3955	53	induced
1133	M:54	0.961643835616	0.2	0	20	327713.83	572.46	90	ABS50_3955	54	induced
1134	M:55	0.983655274889	0.12	0	7	55756.79	236.13	90	ABS50_3955	55	induced
1135	M:56	0.980392156863	0.19	0	11	168134.58	410.04	90	ABS50_3955	56	induced
1136	M:57	0.981939163498	0.28	0	28	741604.12	861.16	90	ABS50_3955	57	induced
1137	M:58	0.980276134122	0.14	0	3	38579.06	196.42	90	ABS50_3955	58	induced
1138	M:59	0.952819332566	0.21	0	10	215666.35	464.4	90	ABS50_3955	59	induced
1139	M:60	1.03503184713	0.09	0	3	9760.84	98.8	90	ABS50_3955	60	induced
1240	M:41	1.04377880184	0.09	0	2	842.91	29.03	100	ABS44_4126	41	induced
1241	M:42	1.00135226504	0.38	0	54	1639301.43	1280.35	100	ABS44_4126	42	induced
1242	M:43	1.00480384307	0.28	0	17	305932.89	553.11	100	ABS44_4126	43	induced
1243	M:44	1.02377179081	0.24	0	22	240838.52	490.75	100	ABS44_4126	44	induced
1244	M:45	1.03321678322	0.2	0	11	140829.01	375.27	100	ABS44_4126	45	induced
1245	M:46	1.00056561086	0.37	0	18	786211.63	886.69	100	ABS44_4126	46	induced
1246	M:47	1.04587155963	0.08	0	0	260.81	16.15	100	ABS44_4126	47	induced
1247	M:48	1.01795735129	0.25	0	9	182703.65	427.44	100	ABS44_4126	48	induced
1248	M:49	1.0231092437	0.14	0	5	33848.39	183.98	100	ABS44_4126	49	induced
1249	M:50	1.02957486137	0.13	0	4	18237.69	135.05	100	ABS44_4126	50	induced
1250	M:51	1.02559414991	0.13	0	6	30998.85	176.06	100	ABS50_3955	51	induced
1251	M:52	1.02204928664	0.16	0	11	79536.45	282.02	100	ABS50_3955	52	induced
1252	M:53	1.01335387776	0.31	0	16	402261.81	634.24	100	ABS50_3955	53	induced
1253	M:54	1.00182648402	0.21	0	21	346648.16	588.77	100	ABS50_3955	54	induced
1254	M:55	1.02526002972	0.13	0	7	59800.64	244.54	100	ABS50_3955	55	induced
1255	M:56	1.02889576883	0.2	0	12	174367.29	417.57	100	ABS50_3955	56	induced
1256	M:57	1.01425855513	0.29	0	28	738755.96	859.51	100	ABS50_3955	57	induced
1257	M:58	1.0157790927	0.15	0	4	40630.18	201.57	100	ABS50_3955	58	induced
1258	M:59	1.00230149597	0.22	0	10	230627.66	480.24	100	ABS50_3955	59	induced
1259	M:60	1.03184713376	0.09	0	3	6901.91	83.08	100	ABS50_3955	60	induced
1360	M:41	1.0	0.09	0	2	825.48	28.73	110	ABS44_4126	41	induced
1361	M:42	1.0	0.38	0	53	1639135.73	1280.29	110	ABS44_4126	42	induced
1362	M:43	1.0	0.27	0	18	318953.39	564.76	110	ABS44_4126	43	induced
1363	M:44	1.0	0.24	0	20	225894.84	475.28	110	ABS44_4126	44	induced
1364	M:45	1.0	0.19	0	10	135329.2	367.87	110	ABS44_4126	45	induced
1365	M:46	1.0	0.37	0	18	805774.04	897.65	110	ABS44_4126	46	induced
1366	M:47	1.0	0.07	0	0	246.36	15.7	110	ABS44_4126	47	induced
1367	M:48	1.0	0.24	0	9	175246.0	418.62	110	ABS44_4126	48	induced
1368	M:49	1.0	0.14	0	5	34485.15	185.7	110	ABS44_4126	49	induced
1369	M:50	1.0	0.12	0	4	18611.07	136.42	110	ABS44_4126	50	induced
1370	M:51	1.0	0.13	0	6	30697.75	175.21	110	ABS50_3955	51	induced
1371	M:52	1.0	0.15	0	11	78430.77	280.05	110	ABS50_3955	52	induced
1372	M:53	1.0	0.3	0	16	400928.22	633.19	110	ABS50_3955	53	induced
1373	M:54	1.0	0.21	0	21	358121.55	598.43	110	ABS50_3955	54	induced
1374	M:55	1.0	0.13	0	7	59986.35	244.92	110	ABS50_3955	55	induced
1375	M:56	1.0	0.2	0	12	170684.92	413.14	110	ABS50_3955	56	induced
1376	M:57	1.0	0.29	0	28	742089.61	861.45	110	ABS50_3955	57	induced
1377	M:58	1.0	0.14	0	4	39784.57	199.46	110	ABS50_3955	58	induced
1378	M:59	1.0	0.22	0	10	237607.86	487.45	110	ABS50_3955	59	induced
1379	M:60	1.0	0.08	0	2	6816.8	82.56	110	ABS50_3955	60	induced
1480	M:41	1.22119815668	0.1	0	2	1278.05	35.75	120	ABS44_4126	41	induced
1481	M:42	1.33941852603	0.51	0	58	2350069.1	1532.99	120	ABS44_4126	42	induced
1482	M:43	1.13370696557	0.31	0	17	318945.04	564.75	120	ABS44_4126	43	induced
1483	M:44	1.10697305864	0.26	0	14	198722.09	445.78	120	ABS44_4126	44	induced
1484	M:45	1.12412587413	0.21	0	11	135973.41	368.75	120	ABS44_4126	45	induced
1485	M:46	1.03280542986	0.38	0	18	765052.35	874.67	120	ABS44_4126	46	induced
1486	M:47	1.16055045872	0.09	0	0	418.48	20.46	120	ABS44_4126	47	induced
1487	M:48	0.978675645342	0.24	0	8	137383.53	370.65	120	ABS44_4126	48	induced
1488	M:49	1.06932773109	0.15	0	7	32229.96	179.53	120	ABS44_4126	49	induced
1489	M:50	1.02772643253	0.13	0	4	17075.35	130.67	120	ABS44_4126	50	induced
1490	M:51	1.22669104205	0.16	0	6	46010.22	214.5	120	ABS50_3955	51	induced
1491	M:52	1.12970168612	0.17	0	10	64586.55	254.14	120	ABS50_3955	52	induced
1492	M:53	1.08166409861	0.33	0	13	406353.58	637.46	120	ABS50_3955	53	induced
1493	M:54	1.19178082192	0.25	0	32	549729.99	741.44	120	ABS50_3955	54	induced
1494	M:55	1.10995542348	0.14	0	7	62816.26	250.63	120	ABS50_3955	55	induced
1495	M:56	1.07430340557	0.21	0	11	170931.04	413.44	120	ABS50_3955	56	induced
1496	M:57	1.01711026616	0.29	0	27	677354.84	823.02	120	ABS50_3955	57	induced
1497	M:58	1.05522682446	0.15	0	4	39493.79	198.73	120	ABS50_3955	58	induced
1498	M:59	1.04602991945	0.23	0	10	245472.52	495.45	120	ABS50_3955	59	induced
1499	M:60	1.07006369427	0.09	0	2	6802.71	82.48	120	ABS50_3955	60	induced
1600	M:41	1.08064516129	0.09	0	1	731.78	27.05	130	ABS44_4126	41	induced
1601	M:42	1.56457065585	0.6	0	56	3565617.6	1888.28	130	ABS44_4126	42	induced
1602	M:43	1.11289031225	0.31	0	16	324519.76	569.67	130	ABS44_4126	43	induced
1603	M:44	1.06893819334	0.25	0	10	209449.84	457.66	130	ABS44_4126	44	induced
1604	M:45	1.16083916084	0.22	0	10	197226.33	444.1	130	ABS44_4126	45	induced
1605	M:46	1.00961538462	0.37	0	18	818939.99	904.95	130	ABS44_4126	46	induced
1606	M:47	1.01376146789	0.08	0	0	227.09	15.07	130	ABS44_4126	47	induced
1607	M:48	0.982042648709	0.24	0	8	147528.7	384.09	130	ABS44_4126	48	induced
1608	M:49	1.11974789916	0.16	0	6	43780.21	209.24	130	ABS44_4126	49	induced
1609	M:50	1.13678373383	0.14	0	5	31611.14	177.8	130	ABS44_4126	50	induced
1610	M:51	1.10968921389	0.14	0	5	38415.27	196.0	130	ABS50_3955	51	induced
1611	M:52	1.07263294423	0.17	0	10	72349.11	268.98	130	ABS50_3955	52	induced
1612	M:53	1.14021571649	0.34	0	16	576352.0	759.18	130	ABS50_3955	53	induced
1613	M:54	1.15159817352	0.24	0	34	594156.19	770.82	130	ABS50_3955	54	induced
1614	M:55	1.03417533432	0.13	0	6	59728.0	244.39	130	ABS50_3955	55	induced
1615	M:56	1.03095975232	0.2	0	11	170885.25	413.38	130	ABS50_3955	56	induced
1616	M:57	1.01140684411	0.29	0	27	683548.91	826.77	130	ABS50_3955	57	induced
1617	M:58	1.05128205128	0.15	0	4	47044.86	216.9	130	ABS50_3955	58	induced
1618	M:59	1.05523590334	0.23	0	10	276335.55	525.68	130	ABS50_3955	59	induced
1619	M:60	1.01910828025	0.09	0	2	7194.62	84.82	130	ABS50_3955	60	induced
1720	M:41	1.09447004608	0.09	0	1	717.67	26.79	140	ABS44_4126	41	induced
1721	M:42	1.6984448952	0.65	0	66	4989330.29	2233.68	140	ABS44_4126	42	induced
1722	M:43	1.20816653323	0.33	0	17	433540.03	658.44	140	ABS44_4126	43	induced
1723	M:44	1.23851030111	0.29	0	16	358172.41	598.48	140	ABS44_4126	44	induced
1724	M:45	1.3006993007	0.25	0	12	264684.76	514.48	140	ABS44_4126	45	induced
1725	M:46	1.0729638009	0.4	0	20	968585.43	984.17	140	ABS44_4126	46	induced
1726	M:47	1.05963302752	0.08	0	0	279.58	16.72	140	ABS44_4126	47	induced
1727	M:48	1.05274971942	0.26	0	8	182542.53	427.25	140	ABS44_4126	48	induced
1728	M:49	1.21638655462	0.17	0	6	48418.76	220.04	140	ABS44_4126	49	induced
1729	M:50	1.44547134935	0.18	0	10	91606.73	302.67	140	ABS44_4126	50	induced
1730	M:51	1.17550274223	0.15	0	5	50427.89	224.56	140	ABS50_3955	51	induced
1731	M:52	1.11154345006	0.17	0	11	81211.61	284.98	140	ABS50_3955	52	induced
1732	M:53	1.16332819723	0.35	0	16	603673.97	776.96	140	ABS50_3955	53	induced
1733	M:54	1.18538812785	0.25	0	34	649168.51	805.71	140	ABS50_3955	54	induced
1734	M:55	1.03417533432	0.13	0	6	58286.52	241.43	140	ABS50_3955	55	induced
1735	M:56	1.03715170279	0.2	0	11	172538.93	415.38	140	ABS50_3955	56	induced
1736	M:57	1.02281368821	0.29	0	26	657843.29	811.08	140	ABS50_3955	57	induced
1737	M:58	1.11439842209	0.16	0	5	56705.26	238.13	140	ABS50_3955	58	induced
1738	M:59	1.15650172612	0.25	0	12	353961.24	594.95	140	ABS50_3955	59	induced
1739	M:60	1.07643312102	0.09	0	2	8232.25	90.73	140	ABS50_3955	60	induced
1840	M:41	1.1198156682	0.1	0	1	730.54	27.03	150	ABS44_4126	41	induced
1841	M:42	1.90398918188	0.73	0	64	5491553.81	2343.41	150	ABS44_4126	42	induced
1842	M:43	1.47157726181	0.4	0	23	832828.35	912.59	150	ABS44_4126	43	induced
1843	M:44	1.65055467512	0.39	0	35	1016512.38	1008.22	150	ABS44_4126	44	induced
1844	M:45	1.34440559441	0.25	0	12	285237.44	534.08	150	ABS44_4126	45	induced
1845	M:46	1.11199095023	0.41	0	21	1049793.46	1024.59	150	ABS44_4126	46	induced
1846	M:47	1.11009174312	0.08	0	1	389.45	19.73	150	ABS44_4126	47	induced
1847	M:48	1.15039281706	0.28	0	10	250162.55	500.16	150	ABS44_4126	48	induced
1848	M:49	1.35714285714	0.19	0	10	83427.74	288.84	150	ABS44_4126	49	induced
1849	M:50	1.71164510166	0.21	0	12	162435.47	403.03	150	ABS44_4126	50	induced
1850	M:51	1.29067641682	0.16	0	6	69040.08	262.75	150	ABS50_3955	51	induced
1851	M:52	1.19455252918	0.18	0	12	96811.05	311.14	150	ABS50_3955	52	induced
1852	M:53	1.16178736518	0.35	0	16	585063.28	764.89	150	ABS50_3955	53	induced
1853	M:54	1.21643835616	0.26	0	33	670839.41	819.05	150	ABS50_3955	54	induced
1854	M:55	1.05052005944	0.13	0	6	57603.07	240.01	150	ABS50_3955	55	induced
1855	M:56	1.06811145511	0.21	0	11	179088.48	423.19	150	ABS50_3955	56	induced
1856	M:57	1.0427756654	0.3	0	26	671611.11	819.52	150	ABS50_3955	57	induced
1857	M:58	1.15779092702	0.17	0	4	60528.03	246.02	150	ABS50_3955	58	induced
1858	M:59	1.22209436133	0.27	0	14	406570.9	637.63	150	ABS50_3955	59	induced
1859	M:60	1.1178343949	0.09	0	2	8011.79	89.51	150	ABS50_3955	60	induced
1960	M:41	1.21658986175	0.1	0	2	1271.69	35.66	160	ABS44_4126	41	induced
1961	M:42	1.93644354293	0.74	0	57	5233244.36	2287.63	160	ABS44_4126	42	induced
1962	M:43	1.63010408327	0.45	0	29	1163270.75	1078.55	160	ABS44_4126	43	induced
1963	M:44	2.10459587956	0.5	0	42	2140015.8	1462.88	160	ABS44_4126	44	induced
1964	M:45	1.27972027972	0.24	0	10	233696.39	483.42	160	ABS44_4126	45	induced
1965	M:46	1.12726244344	0.42	0	21	1084708.49	1041.49	160	ABS44_4126	46	induced
1966	M:47	1.2247706422	0.09	0	1	427.2	20.67	160	ABS44_4126	47	induced
1967	M:48	1.17957351291	0.29	0	12	269822.59	519.44	160	ABS44_4126	48	induced
1968	M:49	1.40546218487	0.2	0	10	96553.65	310.73	160	ABS44_4126	49	induced
1969	M:50	1.66543438078	0.21	0	10	144828.14	380.56	160	ABS44_4126	50	induced
1970	M:51	1.31992687386	0.17	0	6	69446.4	263.53	160	ABS50_3955	51	induced
1971	M:52	1.23994811933	0.19	0	12	105865.0	325.37	160	ABS50_3955	52	induced
1972	M:53	1.14535182332	0.35	0	17	546438.9	739.22	160	ABS50_3955	53	induced
1973	M:54	1.19452054795	0.25	0	32	613903.46	783.52	160	ABS50_3955	54	induced
1974	M:55	1.07132243685	0.14	0	6	52592.45	229.33	160	ABS50_3955	55	induced
1975	M:56	1.05882352941	0.21	0	11	176786.66	420.46	160	ABS50_3955	56	induced
1976	M:57	1.0427756654	0.3	0	27	696887.62	834.8	160	ABS50_3955	57	induced
1977	M:58	1.14398422091	0.16	0	4	55385.39	235.34	160	ABS50_3955	58	induced
1978	M:59	1.23590333717	0.27	0	13	404783.59	636.23	160	ABS50_3955	59	induced
1979	M:60	1.12101910828	0.09	0	2	6569.92	81.06	160	ABS50_3955	60	induced
2080	M:41	1.09216589862	0.09	0	1	604.99	24.6	170	ABS44_4126	41	induced
2081	M:42	1.76943881001	0.67	0	52	3996128.64	1999.03	170	ABS44_4126	42	induced
2082	M:43	1.66132906325	0.46	0	29	1273503.21	1128.5	170	ABS44_4126	43	induced
2083	M:44	2.23296354992	0.53	0	46	2570389.21	1603.24	170	ABS44_4126	44	induced
2084	M:45	1.21678321678	0.23	0	10	208978.53	457.14	170	ABS44_4126	45	induced
2085	M:46	1.11538461538	0.41	0	21	1121789.89	1059.15	170	ABS44_4126	46	induced
2086	M:47	1.11009174312	0.08	0	1	440.27	20.98	170	ABS44_4126	47	induced
2087	M:48	1.19304152637	0.29	0	16	367967.96	606.6	170	ABS44_4126	48	induced
2088	M:49	1.25840336134	0.18	0	9	64754.04	254.47	170	ABS44_4126	49	induced
2089	M:50	1.49537892791	0.19	0	9	115192.97	339.4	170	ABS44_4126	50	induced
2090	M:51	1.24314442413	0.16	0	6	65247.24	255.44	170	ABS50_3955	51	induced
2091	M:52	1.19455252918	0.18	0	12	109238.28	330.51	170	ABS50_3955	52	induced
2092	M:53	1.09809964047	0.33	0	17	517961.89	719.7	170	ABS50_3955	53	induced
2093	M:54	1.12511415525	0.24	0	31	557153.39	746.43	170	ABS50_3955	54	induced
2094	M:55	1.00742942051	0.13	0	6	53757.94	231.86	170	ABS50_3955	55	induced
2095	M:56	1.06707946336	0.21	0	13	207358.71	455.37	170	ABS50_3955	56	induced
2096	M:57	1.02376425856	0.29	0	27	718657.29	847.74	170	ABS50_3955	57	induced
2097	M:58	1.09467455621	0.16	0	4	53452.21	231.2	170	ABS50_3955	58	induced
2098	M:59	1.16800920598	0.25	0	13	379413.68	615.97	170	ABS50_3955	59	induced
2099	M:60	1.00955414013	0.08	0	2	5959.67	77.2	170	ABS50_3955	60	induced
2200	M:41	1.19585253456	0.1	0	1	839.92	28.98	180	ABS44_4126	41	induced
2201	M:42	1.65043948614	0.63	0	51	3273405.55	1809.26	180	ABS44_4126	42	induced
2202	M:43	1.70536429143	0.47	0	26	1284008.21	1133.14	180	ABS44_4126	43	induced
2203	M:44	2.23375594295	0.53	0	41	2292689.09	1514.16	180	ABS44_4126	44	induced
2204	M:45	1.23426573427	0.23	0	10	194881.56	441.45	180	ABS44_4126	45	induced
2205	M:46	1.15497737557	0.43	0	21	1133974.9	1064.88	180	ABS44_4126	46	induced
2206	M:47	1.20642201835	0.09	0	1	589.14	24.27	180	ABS44_4126	47	induced
2207	M:48	1.34343434343	0.33	0	22	547213.77	739.74	180	ABS44_4126	48	induced
2208	M:49	1.39075630252	0.19	0	8	87098.85	295.13	180	ABS44_4126	49	induced
2209	M:50	1.52865064695	0.19	0	8	90087.54	300.15	180	ABS44_4126	50	induced
2210	M:51	1.30530164534	0.17	0	6	64887.65	254.73	180	ABS50_3955	51	induced
2211	M:52	1.25551232166	0.19	0	13	107308.5	327.58	180	ABS50_3955	52	induced
2212	M:53	1.13764766307	0.34	0	17	522063.98	722.54	180	ABS50_3955	53	induced
2213	M:54	1.15799086758	0.24	0	31	533420.55	730.36	180	ABS50_3955	54	induced
2214	M:55	1.08766716196	0.14	0	7	60088.18	245.13	180	ABS50_3955	55	induced
2215	M:56	1.14447884417	0.23	0	14	236661.61	486.48	180	ABS50_3955	56	induced
2216	M:57	1.07509505703	0.31	0	28	750108.78	866.09	180	ABS50_3955	57	induced
2217	M:58	1.16370808679	0.17	0	4	57499.53	239.79	180	ABS50_3955	58	induced
2218	M:59	1.2082853855	0.26	0	13	370604.04	608.77	180	ABS50_3955	59	induced
2219	M:60	1.13057324841	0.09	0	2	6693.28	81.81	180	ABS50_3955	60	induced
2320	M:41	1.20737327189	0.1	0	1	846.8	29.1	190	ABS44_4126	41	induced
2321	M:42	1.55645706558	0.59	0	50	2850981.07	1688.48	190	ABS44_4126	42	induced
2322	M:43	1.66132906325	0.46	0	26	1189483.45	1090.63	190	ABS44_4126	43	induced
2323	M:44	2.08874801902	0.49	0	31	1819291.31	1348.81	190	ABS44_4126	44	induced
2324	M:45	1.21328671329	0.23	0	10	183710.7	428.61	190	ABS44_4126	45	induced
2325	M:46	1.15101809955	0.43	0	21	1124355.51	1060.36	190	ABS44_4126	46	induced
2326	M:47	1.21559633028	0.09	0	1	690.64	26.28	190	ABS44_4126	47	induced
2327	M:48	1.40067340067	0.34	0	27	675010.2	821.59	190	ABS44_4126	48	induced
2328	M:49	1.32773109244	0.19	0	6	68486.35	261.7	190	ABS44_4126	49	induced
2329	M:50	1.44547134935	0.18	0	6	68292.82	261.33	190	ABS44_4126	50	induced
2330	M:51	1.29067641682	0.16	0	6	59990.54	244.93	190	ABS50_3955	51	induced
2331	M:52	1.2308690013	0.19	0	11	94448.26	307.32	190	ABS50_3955	52	induced
2332	M:53	1.13097072419	0.34	0	17	507157.86	712.15	190	ABS50_3955	53	induced
2333	M:54	1.15616438356	0.24	0	32	519085.87	720.48	190	ABS50_3955	54	induced
2334	M:55	1.10252600297	0.14	0	7	62071.77	249.14	190	ABS50_3955	55	induced
2335	M:56	1.1568627451	0.23	0	14	235999.78	485.8	190	ABS50_3955	56	induced
2336	M:57	1.0855513308	0.31	0	29	768236.93	876.49	190	ABS50_3955	57	induced
2337	M:58	1.14990138067	0.17	0	4	54604.22	233.68	190	ABS50_3955	58	induced
2338	M:59	1.21058688147	0.26	0	12	358731.69	598.94	190	ABS50_3955	59	induced
2339	M:60	1.14331210191	0.1	0	2	6603.72	81.26	190	ABS50_3955	60	induced
2440	M:41	1.133640553	0.1	0	1	836.81	28.93	200	ABS44_4126	41	induced
2441	M:42	1.46247464503	0.56	0	50	2595169.97	1610.95	200	ABS44_4126	42	induced
2442	M:43	1.55804643715	0.43	0	25	1034084.99	1016.9	200	ABS44_4126	43	induced
2443	M:44	1.94294770206	0.46	0	28	1527792.72	1236.04	200	ABS44_4126	44	induced
2444	M:45	1.16083916084	0.22	0	9	175954.14	419.47	200	ABS44_4126	45	induced
2445	M:46	1.1278280543	0.42	0	21	1120593.47	1058.58	200	ABS44_4126	46	induced
2446	M:47	1.12385321101	0.08	0	1	642.31	25.34	200	ABS44_4126	47	induced
2447	M:48	1.36924803591	0.33	0	27	670700.41	818.96	200	ABS44_4126	48	induced
2448	M:49	1.25420168067	0.18	0	5	61850.03	248.7	200	ABS44_4126	49	induced
2449	M:50	1.32162661738	0.17	0	5	53791.32	231.93	200	ABS44_4126	50	induced
2450	M:51	1.22851919561	0.16	0	6	57037.52	238.83	200	ABS50_3955	51	induced
2451	M:52	1.16342412451	0.18	0	11	83911.97	289.68	200	ABS50_3955	52	induced
2452	M:53	1.10118130457	0.33	0	17	491178.16	700.84	200	ABS50_3955	53	induced
2453	M:54	1.1196347032	0.24	0	31	504701.62	710.42	200	ABS50_3955	54	induced
2454	M:55	1.06537890045	0.14	0	8	65270.33	255.48	200	ABS50_3955	55	induced
2455	M:56	1.11971104231	0.22	0	14	230833.64	480.45	200	ABS50_3955	56	induced
2456	M:57	1.07129277567	0.31	0	29	786205.47	886.68	200	ABS50_3955	57	induced
2457	M:58	1.11439842209	0.16	0	4	53768.86	231.88	200	ABS50_3955	58	induced
2458	M:59	1.16340621404	0.25	0	12	344596.3	587.02	200	ABS50_3955	59	induced
2459	M:60	1.07324840764	0.09	0	2	6245.53	79.03	200	ABS50_3955	60	induced
2560	M:41	1.11751152074	0.1	0	2	1460.54	38.22	210	ABS44_4126	41	induced
2561	M:42	1.3968897904	0.53	0	50	2392619.46	1546.81	210	ABS44_4126	42	induced
2562	M:43	1.47798238591	0.41	0	23	897192.76	947.2	210	ABS44_4126	43	induced
2563	M:44	1.83280507132	0.43	0	25	1272773.23	1128.17	210	ABS44_4126	44	induced
2564	M:45	1.12937062937	0.21	0	9	161672.73	402.09	210	ABS44_4126	45	induced
2565	M:46	1.12613122172	0.42	0	21	1121599.94	1059.06	210	ABS44_4126	46	induced
2566	M:47	1.11467889908	0.08	0	1	583.56	24.16	210	ABS44_4126	47	induced
2567	M:48	1.33221099888	0.33	0	25	609167.92	780.49	210	ABS44_4126	48	induced
2568	M:49	1.21428571429	0.17	0	6	55995.74	236.63	210	ABS44_4126	49	induced
2569	M:50	1.2865064695	0.16	0	5	45378.0	213.02	210	ABS44_4126	50	induced
2570	M:51	1.2029250457	0.15	0	6	54312.32	233.05	210	ABS50_3955	51	induced
2571	M:52	1.13099870298	0.17	0	10	77416.68	278.24	210	ABS50_3955	52	induced
2572	M:53	1.08063687725	0.33	0	17	473099.62	687.82	210	ABS50_3955	53	induced
2573	M:54	1.11324200913	0.23	0	31	502265.08	708.71	210	ABS50_3955	54	induced
2574	M:55	1.06092124814	0.13	0	8	68310.59	261.36	210	ABS50_3955	55	induced
2575	M:56	1.1124871001	0.22	0	14	232455.16	482.14	210	ABS50_3955	56	induced
2576	M:57	1.07319391635	0.31	0	29	795486.84	891.9	210	ABS50_3955	57	induced
2577	M:58	1.07100591716	0.15	0	4	48936.27	221.22	210	ABS50_3955	58	induced
2578	M:59	1.15535097814	0.25	0	11	336972.94	580.49	210	ABS50_3955	59	induced
2579	M:60	1.04777070064	0.09	0	2	6043.71	77.74	210	ABS50_3955	60	induced
2680	M:41	1.0599078341	0.09	0	1	576.33	24.01	220	ABS44_4126	41	induced
2681	M:42	1.32386747803	0.5	0	51	2268390.61	1506.12	220	ABS44_4126	42	induced
2682	M:43	1.38270616493	0.38	0	22	767837.82	876.26	220	ABS44_4126	43	induced
2683	M:44	1.69334389857	0.4	0	23	1076428.51	1037.51	220	ABS44_4126	44	induced
2684	M:45	1.03496503497	0.2	0	9	145350.77	381.25	220	ABS44_4126	45	induced
2685	M:46	1.09558823529	0.4	0	21	1114762.31	1055.82	220	ABS44_4126	46	induced
2686	M:47	1.05963302752	0.08	0	1	606.59	24.63	220	ABS44_4126	47	induced
2687	M:48	1.21436588103	0.3	0	22	477793.8	691.23	220	ABS44_4126	48	induced
2688	M:49	1.08403361345	0.15	0	4	36226.68	190.33	220	ABS44_4126	49	induced
2689	M:50	1.15157116451	0.14	0	4	34846.61	186.67	220	ABS44_4126	50	induced
2690	M:51	1.12979890311	0.14	0	6	46207.91	214.96	220	ABS50_3955	51	induced
2691	M:52	1.06485084306	0.16	0	9	66452.04	257.78	220	ABS50_3955	52	induced
2692	M:53	1.03287108372	0.31	0	17	433977.08	658.77	220	ABS50_3955	53	induced
2693	M:54	1.08127853881	0.23	0	31	493697.35	702.64	220	ABS50_3955	54	induced
2694	M:55	1.01931649331	0.13	0	9	63669.85	252.33	220	ABS50_3955	55	induced
2695	M:56	1.07946336429	0.21	0	13	220869.56	469.97	220	ABS50_3955	56	induced
2696	M:57	1.02756653992	0.3	0	29	780603.75	883.52	220	ABS50_3955	57	induced
2697	M:58	1.01183431953	0.15	0	4	41192.28	202.96	220	ABS50_3955	58	induced
2698	M:59	1.11622554661	0.24	0	11	320135.69	565.81	220	ABS50_3955	59	induced
2699	M:60	0.96178343949	0.08	0	2	4416.52	66.46	220	ABS50_3955	60	induced
2800	M:41	1.03686635945	0.09	0	2	1322.07	36.36	230	ABS44_4126	41	induced
2801	M:42	1.29344151454	0.49	0	51	2191235.39	1480.28	230	ABS44_4126	42	induced
2802	M:43	1.35148118495	0.37	0	21	693781.02	832.94	230	ABS44_4126	43	induced
2803	M:44	1.66957210777	0.39	0	21	992333.64	996.16	230	ABS44_4126	44	induced
2804	M:45	1.04895104895	0.2	0	8	143650.46	379.01	230	ABS44_4126	45	induced
2805	M:46	1.09954751131	0.41	0	21	1118159.84	1057.43	230	ABS44_4126	46	induced
2806	M:47	1.00917431193	0.08	0	1	439.4	20.96	230	ABS44_4126	47	induced
2807	M:48	1.177328844	0.29	0	18	385321.92	620.74	230	ABS44_4126	48	induced
2808	M:49	1.11134453782	0.16	0	6	43825.39	209.35	230	ABS44_4126	49	induced
2809	M:50	1.16081330869	0.14	0	4	33123.67	182.0	230	ABS44_4126	50	induced
2810	M:51	1.11882998172	0.14	0	6	48398.01	220.0	230	ABS50_3955	51	induced
2811	M:52	1.0635538262	0.16	0	9	68663.21	262.04	230	ABS50_3955	52	induced
2812	M:53	1.0333846944	0.31	0	17	435333.22	659.8	230	ABS50_3955	53	induced
2813	M:54	1.07123287671	0.23	0	30	485596.13	696.85	230	ABS50_3955	54	induced
2814	M:55	1.03714710253	0.13	0	9	74591.04	273.11	230	ABS50_3955	55	induced
2815	M:56	1.08359133127	0.21	0	14	234413.28	484.16	230	ABS50_3955	56	induced
2816	M:57	1.04372623574	0.3	0	30	794092.02	891.12	230	ABS50_3955	57	induced
2817	M:58	0.996055226824	0.14	0	4	41899.85	204.69	230	ABS50_3955	58	induced
2818	M:59	1.11967779056	0.24	0	11	332487.56	576.62	230	ABS50_3955	59	induced
2819	M:60	0.96178343949	0.08	0	1	4883.37	69.88	230	ABS50_3955	60	induced
2920	M:41	1.08064516129	0.09	0	2	1286.36	35.87	240	ABS44_4126	41	induced
2921	M:42	1.27315753888	0.49	0	52	2113902.58	1453.93	240	ABS44_4126	42	induced
2922	M:43	1.33867093675	0.37	0	20	636156.21	797.59	240	ABS44_4126	43	induced
2923	M:44	1.64659270998	0.39	0	21	902865.98	950.19	240	ABS44_4126	44	induced
2924	M:45	1.06468531469	0.2	0	8	138324.06	371.92	240	ABS44_4126	45	induced
2925	M:46	1.11595022624	0.41	0	22	1124572.42	1060.46	240	ABS44_4126	46	induced
2926	M:47	1.06422018349	0.08	0	1	387.87	19.69	240	ABS44_4126	47	induced
2927	M:48	1.14478114478	0.28	0	16	314688.97	560.97	240	ABS44_4126	48	induced
2928	M:49	1.1281512605	0.16	0	6	43346.78	208.2	240	ABS44_4126	49	induced
2929	M:50	1.18114602588	0.15	0	4	30423.39	174.42	240	ABS44_4126	50	induced
2930	M:51	1.13711151737	0.14	0	6	45508.94	213.33	240	ABS50_3955	51	induced
2931	M:52	1.08171206226	0.17	0	9	66114.57	257.13	240	ABS50_3955	52	induced
2932	M:53	1.04211607601	0.31	0	17	421122.81	648.94	240	ABS50_3955	53	induced
2933	M:54	1.09223744292	0.23	0	30	482277.97	694.46	240	ABS50_3955	54	induced
2934	M:55	1.08023774146	0.14	0	9	78157.4	279.57	240	ABS50_3955	55	induced
2935	M:56	1.1124871001	0.22	0	13	235369.24	485.15	240	ABS50_3955	56	induced
2936	M:57	1.05228136882	0.3	0	29	783118.23	884.94	240	ABS50_3955	57	induced
2937	M:58	1.01775147929	0.15	0	4	39910.89	199.78	240	ABS50_3955	58	induced
2938	M:59	1.14269275029	0.25	0	12	330432.12	574.83	240	ABS50_3955	59	induced
2939	M:60	1.03184713376	0.09	0	2	5654.55	75.2	240	ABS50_3955	60	induced
3040	M:41	1.03225806452	0.09	0	1	519.67	22.8	250	ABS44_4126	41	induced
3041	M:42	1.21906693712	0.46	0	52	2040795.79	1428.56	250	ABS44_4126	42	induced
3042	M:43	1.23378702962	0.34	0	20	548236.89	740.43	250	ABS44_4126	43	induced
3043	M:44	1.56259904913	0.37	0	20	811698.88	900.94	250	ABS44_4126	44	induced
3044	M:45	1.0	0.19	0	8	128348.84	358.26	250	ABS44_4126	45	induced
3045	M:46	1.09785067873	0.41	0	22	1129566.01	1062.81	250	ABS44_4126	46	induced
3046	M:47	1.02752293578	0.08	0	1	311.65	17.65	250	ABS44_4126	47	induced
3047	M:48	1.06621773288	0.26	0	14	262625.46	512.47	250	ABS44_4126	48	induced
3048	M:49	1.03571428571	0.14	0	4	29260.69	171.06	250	ABS44_4126	49	induced
3049	M:50	1.09611829945	0.14	0	4	25167.58	158.64	250	ABS44_4126	50	induced
3050	M:51	1.07495429616	0.14	0	6	40315.95	200.79	250	ABS50_3955	51	induced
3051	M:52	1.01945525292	0.16	0	9	59972.91	244.89	250	ABS50_3955	52	induced
3052	M:53	1.00359527478	0.3	0	16	392503.39	626.5	250	ABS50_3955	53	induced
3053	M:54	1.05388127854	0.22	0	30	462422.15	680.02	250	ABS50_3955	54	induced
3054	M:55	1.04309063893	0.13	0	10	74830.33	273.55	250	ABS50_3955	55	induced
3055	M:56	1.07843137255	0.21	0	13	223032.09	472.26	250	ABS50_3955	56	induced
3056	M:57	1.01235741445	0.29	0	28	773091.35	879.26	250	ABS50_3955	57	induced
3057	M:58	0.956607495069	0.14	0	3	34888.55	186.78	250	ABS50_3955	58	induced
3058	M:59	1.09436133487	0.24	0	11	313264.2	559.7	250	ABS50_3955	59	induced
3059	M:60	0.942675159236	0.08	0	1	3750.32	61.24	250	ABS50_3955	60	induced
