# Supplementary material for: Synthetic hormone-responsive transcription factors can monitor and re-program plant development
Source: eLife. 2018 May 1;7:e34702. doi: 10.7554/eLife.34702 (PMC5976440; doi:10.7554/eLife.34702)
Supplement: Figure 1—source data 2. [file elife-34702-fig1-data2.csv]

	Area Label	Overall [cps]	Average [cps]	Min [cps]	Max [cps]	Variance [cps]	Deviation [cps]	time	genotype	area_label	treatment
43	M:44	0.80365694384	0.67	0	43	2516285.21	1586.28	0	ABS44_4126	44	control
56	M:57	1.02839396628	0.3	0	17	570006.19	754.99	0	ABS50_3955	57	control
163	M:44	0.828471919896	0.69	0	49	2942762.49	1715.45	10	ABS44_4126	44	control
176	M:57	1.05590062112	0.31	0	18	626512.25	791.53	10	ABS50_3955	57	control
283	M:44	0.854375272094	0.71	0	55	3392144.66	1841.78	20	ABS44_4126	44	control
296	M:57	1.08251996451	0.32	0	19	682896.25	826.38	20	ABS50_3955	57	control
403	M:44	0.854157596865	0.71	0	58	3607725.24	1899.4	30	ABS44_4126	44	control
416	M:57	1.07985803017	0.32	0	21	731447.14	855.25	30	ABS50_3955	57	control
523	M:44	0.875054418807	0.73	0	67	4166578.81	2041.22	40	ABS44_4126	44	control
536	M:57	1.0612244898	0.31	0	21	736718.92	858.32	40	ABS50_3955	57	control
643	M:44	0.92599042229	0.77	0	77	4964553.28	2228.13	50	ABS44_4126	44	control
656	M:57	1.07897071872	0.32	0	20	727679.89	853.04	50	ABS50_3955	57	control
763	M:44	0.964518937745	0.8	0	80	5742814.83	2396.42	60	ABS44_4126	44	control
776	M:57	1.0842945874	0.32	0	19	716030.25	846.19	60	ABS50_3955	57	control
883	M:44	0.984545058772	0.82	0	76	6397425.53	2529.31	70	ABS44_4126	44	control
896	M:57	1.03815439219	0.31	0	19	687406.26	829.1	70	ABS50_3955	57	control
1003	M:44	0.999564649543	0.83	0	74	6873044.57	2621.65	80	ABS44_4126	44	control
1016	M:57	1.01774622893	0.3	0	18	659217.36	811.92	80	ABS50_3955	57	control
1123	M:44	1.00805398346	0.84	0	85	7236071.71	2689.99	90	ABS44_4126	44	control
1136	M:57	1.00798580302	0.3	0	18	635573.51	797.23	90	ABS50_3955	57	control
1243	M:44	0.975402699173	0.81	0	87	7098689.52	2664.34	100	ABS44_4126	44	control
1256	M:57	0.967169476486	0.28	0	18	609903.22	780.96	100	ABS50_3955	57	control
1363	M:44	1.0	0.83	0	89	6976816.19	2641.37	110	ABS44_4126	44	control
1376	M:57	1.0	0.29	0	18	609077.44	780.43	110	ABS50_3955	57	control
1483	M:44	0.999346974314	0.83	0	76	6222440.81	2494.48	120	ABS44_4126	44	control
1496	M:57	0.982253771074	0.29	0	17	539656.13	734.61	120	ABS50_3955	57	control
1603	M:44	0.907488027862	0.75	0	64	5019062.67	2240.33	130	ABS44_4126	44	control
1616	M:57	0.926353149956	0.27	0	17	499538.56	706.78	130	ABS50_3955	57	control
1723	M:44	0.828036569438	0.69	0	52	3704765.1	1924.78	140	ABS44_4126	44	control
1736	M:57	0.921916592724	0.27	0	17	459565.46	677.91	140	ABS50_3955	57	control
1843	M:44	0.782107096212	0.65	0	54	3188724.32	1785.7	150	ABS44_4126	44	control
1856	M:57	0.889973380657	0.26	0	16	448161.05	669.45	150	ABS50_3955	57	control
1963	M:44	0.775576839356	0.64	0	60	3197729.28	1788.22	160	ABS44_4126	44	control
1976	M:57	0.892635314996	0.26	0	16	464842.04	681.79	160	ABS50_3955	57	control
2083	M:44	0.782760121898	0.65	0	67	3595412.75	1896.16	170	ABS44_4126	44	control
2096	M:57	0.879325643301	0.26	0	16	487457.67	698.18	170	ABS50_3955	57	control
2203	M:44	0.814105354811	0.68	0	72	4134717.97	2033.4	180	ABS44_4126	44	control
2216	M:57	0.869565217391	0.26	0	17	487281.25	698.06	180	ABS50_3955	57	control
2323	M:44	0.841750108838	0.7	0	68	4482412.02	2117.17	190	ABS44_4126	44	control
2336	M:57	0.891748003549	0.26	0	17	485195.82	696.56	190	ABS50_3955	57	control
2443	M:44	0.80822812364	0.67	0	60	4227313.28	2056.04	200	ABS44_4126	44	control
2456	M:57	0.864241348713	0.25	0	17	484408.65	695.99	200	ABS50_3955	57	control
2563	M:44	0.775359164127	0.64	0	53	3604905.42	1898.66	210	ABS44_4126	44	control
2576	M:57	0.873114463177	0.26	0	17	473547.51	688.15	210	ABS50_3955	57	control
2683	M:44	0.740531127558	0.61	0	49	3158352.65	1777.18	220	ABS44_4126	44	control
2696	M:57	0.850044365572	0.25	0	17	487969.21	698.55	220	ABS50_3955	57	control
2803	M:44	0.725946887244	0.6	0	46	2893352.21	1700.99	230	ABS44_4126	44	control
2816	M:57	0.861579414374	0.25	0	17	490731.49	700.52	230	ABS50_3955	57	control
2923	M:44	0.728776665215	0.6	0	46	2897319.45	1702.15	240	ABS44_4126	44	control
2936	M:57	0.864241348713	0.25	0	17	485479.89	696.76	240	ABS50_3955	57	control
3043	M:44	0.725729212016	0.6	0	52	2884663.74	1698.43	250	ABS44_4126	44	control
3056	M:57	0.871339840284	0.26	0	17	474491.7	688.83	250	ABS50_3955	57	control
43	M:44	1.06735340729	0.25	0	10	199750.4	446.93	0	ABS44_4126	44	induced
56	M:57	1.03326996198	0.3	0	28	745300.0	863.31	0	ABS50_3955	57	induced
163	M:44	1.13629160063	0.27	0	12	256985.09	506.94	10	ABS44_4126	44	induced
176	M:57	1.05893536122	0.3	0	27	756048.29	869.51	10	ABS50_3955	57	induced
283	M:44	1.1529318542	0.27	0	13	261915.29	511.78	20	ABS44_4126	44	induced
296	M:57	1.06463878327	0.31	0	26	732258.77	855.72	20	ABS50_3955	57	induced
403	M:44	1.10380348653	0.26	0	13	256879.5	506.83	30	ABS44_4126	44	induced
416	M:57	1.02566539924	0.3	0	25	701843.95	837.76	30	ABS50_3955	57	induced
523	M:44	1.06814580032	0.25	0	13	231439.49	481.08	40	ABS44_4126	44	induced
536	M:57	1.02756653992	0.3	0	26	706277.79	840.4	40	ABS50_3955	57	induced
643	M:44	1.06576862124	0.25	0	15	235363.96	485.14	50	ABS44_4126	44	induced
656	M:57	1.03992395437	0.3	0	27	727549.02	852.96	50	ABS50_3955	57	induced
763	M:44	1.0412044374	0.25	0	17	228944.65	478.48	60	ABS44_4126	44	induced
776	M:57	1.03326996198	0.3	0	28	741877.05	861.32	60	ABS50_3955	57	induced
883	M:44	1.00950871632	0.24	0	18	219880.81	468.91	70	ABS44_4126	44	induced
896	M:57	1.01520912548	0.29	0	28	745751.44	863.57	70	ABS50_3955	57	induced
1003	M:44	0.965927099842	0.23	0	21	222060.14	471.23	80	ABS44_4126	44	induced
1016	M:57	0.983840304183	0.28	0	28	738914.39	859.6	80	ABS50_3955	57	induced
1123	M:44	0.978605388273	0.23	0	23	235557.87	485.34	90	ABS44_4126	44	induced
1136	M:57	0.981939163498	0.28	0	28	741604.12	861.16	90	ABS50_3955	57	induced
1243	M:44	1.02377179081	0.24	0	22	240838.52	490.75	100	ABS44_4126	44	induced
1256	M:57	1.01425855513	0.29	0	28	738755.96	859.51	100	ABS50_3955	57	induced
1363	M:44	1.0	0.24	0	20	225894.84	475.28	110	ABS44_4126	44	induced
1376	M:57	1.0	0.29	0	28	742089.61	861.45	110	ABS50_3955	57	induced
1483	M:44	1.10697305864	0.26	0	14	198722.09	445.78	120	ABS44_4126	44	induced
1496	M:57	1.01711026616	0.29	0	27	677354.84	823.02	120	ABS50_3955	57	induced
1603	M:44	1.06893819334	0.25	0	10	209449.84	457.66	130	ABS44_4126	44	induced
1616	M:57	1.01140684411	0.29	0	27	683548.91	826.77	130	ABS50_3955	57	induced
1723	M:44	1.23851030111	0.29	0	16	358172.41	598.48	140	ABS44_4126	44	induced
1736	M:57	1.02281368821	0.29	0	26	657843.29	811.08	140	ABS50_3955	57	induced
1843	M:44	1.65055467512	0.39	0	35	1016512.38	1008.22	150	ABS44_4126	44	induced
1856	M:57	1.0427756654	0.3	0	26	671611.11	819.52	150	ABS50_3955	57	induced
1963	M:44	2.10459587956	0.5	0	42	2140015.8	1462.88	160	ABS44_4126	44	induced
1976	M:57	1.0427756654	0.3	0	27	696887.62	834.8	160	ABS50_3955	57	induced
2083	M:44	2.23296354992	0.53	0	46	2570389.21	1603.24	170	ABS44_4126	44	induced
2096	M:57	1.02376425856	0.29	0	27	718657.29	847.74	170	ABS50_3955	57	induced
2203	M:44	2.23375594295	0.53	0	41	2292689.09	1514.16	180	ABS44_4126	44	induced
2216	M:57	1.07509505703	0.31	0	28	750108.78	866.09	180	ABS50_3955	57	induced
2323	M:44	2.08874801902	0.49	0	31	1819291.31	1348.81	190	ABS44_4126	44	induced
2336	M:57	1.0855513308	0.31	0	29	768236.93	876.49	190	ABS50_3955	57	induced
2443	M:44	1.94294770206	0.46	0	28	1527792.72	1236.04	200	ABS44_4126	44	induced
2456	M:57	1.07129277567	0.31	0	29	786205.47	886.68	200	ABS50_3955	57	induced
2563	M:44	1.83280507132	0.43	0	25	1272773.23	1128.17	210	ABS44_4126	44	induced
2576	M:57	1.07319391635	0.31	0	29	795486.84	891.9	210	ABS50_3955	57	induced
2683	M:44	1.69334389857	0.4	0	23	1076428.51	1037.51	220	ABS44_4126	44	induced
2696	M:57	1.02756653992	0.3	0	29	780603.75	883.52	220	ABS50_3955	57	induced
2803	M:44	1.66957210777	0.39	0	21	992333.64	996.16	230	ABS44_4126	44	induced
2816	M:57	1.04372623574	0.3	0	30	794092.02	891.12	230	ABS50_3955	57	induced
2923	M:44	1.64659270998	0.39	0	21	902865.98	950.19	240	ABS44_4126	44	induced
2936	M:57	1.05228136882	0.3	0	29	783118.23	884.94	240	ABS50_3955	57	induced
3043	M:44	1.56259904913	0.37	0	20	811698.88	900.94	250	ABS44_4126	44	induced
3056	M:57	1.01235741445	0.29	0	28	773091.35	879.26	250	ABS50_3955	57	induced
