# Supplementary material for: Synthetic hormone-responsive transcription factors can monitor and re-program plant development
Source: eLife. 2018 May 1;7:e34702. doi: 10.7554/eLife.34702 (PMC5976440; doi:10.7554/eLife.34702)
Supplement: Figure 1—source data 3. [file elife-34702-fig1-data3.csv]

	Area Label	Overall [cps]	Average [cps]	Min [cps]	Max [cps]	Variance [cps]	Deviation [cps]	time	genotype	area_label	treatment
70	M:71	1.25439177991	1.46	0	94	13318218.85	3649.41	0	PHD3_4035	71	control
71	M:72	1.24736225088	0.25	0	2	7191.8	84.8	0	PHD3_4035	72	control
72	M:73	1.26597938144	0.28	0	2	12067.52	109.85	0	PHD3_4035	73	control
73	M:74	1.2633107454	0.26	0	2	10556.24	102.74	0	PHD3_4035	74	control
74	M:75	1.15106286748	1.23	0	98	11824389.48	3438.66	0	PHD3_4035	75	control
75	M:76	1.00530926467	1.09	0	98	16032918.0	4004.11	0	PHD3_4035	76	control
76	M:77	1.22361809045	1.0	0	66	5787249.01	2405.67	0	PHD3_4035	77	control
77	M:78	1.21674876847	0.22	0	2	6392.23	79.95	0	PHD3_4035	78	control
78	M:79	1.19657142857	0.21	0	2	8170.36	90.39	0	PHD3_4035	79	control
79	M:80	1.20887245841	0.43	0	32	942019.62	970.58	0	PHD3_4035	80	control
190	M:71	1.23235001657	1.44	0	99	13395451.39	3659.98	10	PHD3_4035	71	control
191	M:72	1.15123094959	0.23	0	2	5182.3	71.99	10	PHD3_4035	72	control
192	M:73	1.17422680412	0.26	0	1	9460.37	97.26	10	PHD3_4035	73	control
193	M:74	1.18489835431	0.24	0	2	8897.84	94.33	10	PHD3_4035	74	control
194	M:75	1.15716870194	1.23	0	98	12330122.74	3511.43	10	PHD3_4035	75	control
195	M:76	1.00292009557	1.08	0	99	16584126.46	4072.36	10	PHD3_4035	76	control
196	M:77	1.19067560022	0.98	0	63	5558368.13	2357.62	10	PHD3_4035	77	control
197	M:78	1.15517241379	0.21	0	2	5706.75	75.54	10	PHD3_4035	78	control
198	M:79	1.13485714286	0.2	0	2	6874.42	82.91	10	PHD3_4035	79	control
199	M:80	1.35243376463	0.48	0	40	1509836.83	1228.75	10	PHD3_4035	80	control
310	M:71	1.1784885648	1.38	0	94	12015957.0	3466.4	20	PHD3_4035	71	control
311	M:72	1.14067995311	0.23	0	2	5566.13	74.61	20	PHD3_4035	72	control
312	M:73	1.17216494845	0.26	0	2	10366.84	101.82	20	PHD3_4035	73	control
313	M:74	1.1752178122	0.24	0	2	9077.29	95.27	20	PHD3_4035	74	control
314	M:75	1.17548620534	1.25	0	100	12900156.51	3591.68	20	PHD3_4035	75	control
315	M:76	1.02734271303	1.11	0	103	17635824.95	4199.5	20	PHD3_4035	76	control
316	M:77	1.17392518146	0.96	0	63	5419834.18	2328.05	20	PHD3_4035	77	control
317	M:78	1.1539408867	0.21	0	2	6246.55	79.04	20	PHD3_4035	78	control
318	M:79	1.14285714286	0.2	0	2	8801.43	93.82	20	PHD3_4035	79	control
319	M:80	1.34812076402	0.47	0	42	1541633.64	1241.63	20	PHD3_4035	80	control
430	M:71	1.17567119655	1.37	0	91	11613923.14	3407.92	30	PHD3_4035	71	control
431	M:72	1.08558030481	0.22	0	2	5763.28	75.92	30	PHD3_4035	72	control
432	M:73	1.12371134021	0.25	0	2	10486.09	102.4	30	PHD3_4035	73	control
433	M:74	1.11810261375	0.23	0	2	9255.79	96.21	30	PHD3_4035	74	control
434	M:75	1.17593848937	1.25	0	99	13123069.05	3622.58	30	PHD3_4035	75	control
435	M:76	1.03212105123	1.11	0	102	17928699.05	4234.23	30	PHD3_4035	76	control
436	M:77	1.14544946957	0.94	0	63	5292334.71	2300.51	30	PHD3_4035	77	control
437	M:78	1.09975369458	0.2	0	2	6586.29	81.16	30	PHD3_4035	78	control
438	M:79	1.10285714286	0.19	0	2	9817.47	99.08	30	PHD3_4035	79	control
439	M:80	1.30129390018	0.46	0	43	1480260.71	1216.66	30	PHD3_4035	80	control
550	M:71	1.18130593305	1.38	0	86	11864675.34	3444.51	40	PHD3_4035	71	control
551	M:72	1.01758499414	0.21	0	2	5228.04	72.31	40	PHD3_4035	72	control
552	M:73	1.05670103093	0.23	0	2	10349.04	101.73	40	PHD3_4035	73	control
553	M:74	1.05711519845	0.21	0	2	9242.97	96.14	40	PHD3_4035	74	control
554	M:75	1.1829488919	1.26	0	104	13821897.61	3717.78	40	PHD3_4035	75	control
555	M:76	1.05840191134	1.14	0	104	19282433.14	4391.18	40	PHD3_4035	76	control
556	M:77	1.11194863205	0.91	0	64	5136943.02	2266.48	40	PHD3_4035	77	control
557	M:78	1.0381773399	0.19	0	2	6635.01	81.46	40	PHD3_4035	78	control
558	M:79	1.03542857143	0.18	0	2	9719.41	98.59	40	PHD3_4035	79	control
559	M:80	1.2606284658	0.44	0	43	1438290.35	1199.29	40	PHD3_4035	80	control
670	M:71	1.14865760689	1.34	0	82	10419092.64	3227.86	50	PHD3_4035	71	control
671	M:72	1.11371629543	0.23	0	2	5127.64	71.61	50	PHD3_4035	72	control
672	M:73	1.1412371134	0.25	0	2	10273.51	101.36	50	PHD3_4035	73	control
673	M:74	1.13262342691	0.23	0	2	8504.09	92.22	50	PHD3_4035	74	control
674	M:75	1.17661691542	1.25	0	102	13335695.88	3651.81	50	PHD3_4035	75	control
675	M:76	1.06185293337	1.15	0	105	18855180.82	4342.26	50	PHD3_4035	76	control
676	M:77	1.10217755444	0.9	0	64	4929795.84	2220.31	50	PHD3_4035	77	control
677	M:78	1.11822660099	0.2	0	2	6313.74	79.46	50	PHD3_4035	78	control
678	M:79	1.12114285714	0.2	0	2	9292.84	96.4	50	PHD3_4035	79	control
679	M:80	1.28342575478	0.45	0	41	1335611.19	1155.69	50	PHD3_4035	80	control
790	M:71	1.06877693073	1.25	0	76	8515317.36	2918.1	60	PHD3_4035	71	control
791	M:72	1.12309495897	0.23	0	2	4961.49	70.44	60	PHD3_4035	72	control
792	M:73	1.13195876289	0.25	0	2	9705.47	98.52	60	PHD3_4035	73	control
793	M:74	1.12197483059	0.23	0	2	7495.61	86.58	60	PHD3_4035	74	control
794	M:75	1.13500678426	1.21	0	97	12174165.3	3489.15	60	PHD3_4035	75	control
795	M:76	1.0199097425	1.1	0	100	17035411.03	4127.4	60	PHD3_4035	76	control
796	M:77	1.07956448911	0.89	0	64	4783686.33	2187.16	60	PHD3_4035	77	control
797	M:78	1.11699507389	0.2	0	2	5983.61	77.35	60	PHD3_4035	78	control
798	M:79	1.12114285714	0.2	0	2	8525.11	92.33	60	PHD3_4035	79	control
799	M:80	1.25200246457	0.44	0	39	1174463.35	1083.73	60	PHD3_4035	80	control
910	M:71	1.02469340404	1.2	0	74	8005824.62	2829.46	70	PHD3_4035	71	control
911	M:72	0.997655334115	0.2	0	2	4514.76	67.19	70	PHD3_4035	72	control
912	M:73	1.01649484536	0.22	0	2	8826.48	93.95	70	PHD3_4035	73	control
913	M:74	1.00774443369	0.2	0	2	7095.19	84.23	70	PHD3_4035	74	control
914	M:75	1.09407507915	1.17	0	95	11636369.42	3411.21	70	PHD3_4035	75	control
915	M:76	0.993097955933	1.07	0	100	16460990.39	4057.21	70	PHD3_4035	76	control
916	M:77	1.04075935232	0.85	0	64	4762616.2	2182.34	70	PHD3_4035	77	control
917	M:78	1.00615763547	0.18	0	2	5556.58	74.54	70	PHD3_4035	78	control
918	M:79	1.01142857143	0.18	0	2	8012.16	89.51	70	PHD3_4035	79	control
919	M:80	1.16327788047	0.41	0	35	1032353.09	1016.05	70	PHD3_4035	80	control
1030	M:71	1.0026516407	1.17	0	72	7613089.66	2759.18	80	PHD3_4035	71	control
1031	M:72	0.962485345838	0.2	0	1	4616.89	67.95	80	PHD3_4035	72	control
1032	M:73	0.984536082474	0.21	0	2	8479.06	92.08	80	PHD3_4035	73	control
1033	M:74	0.967086156825	0.2	0	2	6964.11	83.45	80	PHD3_4035	74	control
1034	M:75	1.07779285391	1.15	0	96	11586402.05	3403.88	80	PHD3_4035	75	control
1035	M:76	0.9952216618	1.07	0	100	16658861.44	4081.53	80	PHD3_4035	76	control
1036	M:77	1.02596314908	0.84	0	67	4816186.05	2194.58	80	PHD3_4035	77	control
1037	M:78	0.964285714286	0.17	0	2	5425.71	73.66	80	PHD3_4035	78	control
1038	M:79	0.973714285714	0.17	0	2	7454.98	86.34	80	PHD3_4035	79	control
1039	M:80	1.10844115835	0.39	0	32	901330.32	949.38	80	PHD3_4035	80	control
1150	M:71	0.997182631753	1.16	0	72	7323343.62	2706.17	90	PHD3_4035	71	control
1151	M:72	0.958968347011	0.2	0	2	4426.99	66.54	90	PHD3_4035	72	control
1152	M:73	0.978350515464	0.21	0	2	8016.4	89.53	90	PHD3_4035	73	control
1153	M:74	0.976766698935	0.2	0	2	6884.91	82.98	90	PHD3_4035	74	control
1154	M:75	1.05676164631	1.13	0	102	11693037.71	3419.51	90	PHD3_4035	75	control
1155	M:76	1.00663658083	1.09	0	105	17706683.55	4207.93	90	PHD3_4035	76	control
1156	M:77	1.02037967616	0.84	0	65	4769642.54	2183.95	90	PHD3_4035	77	control
1157	M:78	0.971674876847	0.17	0	2	5326.38	72.98	90	PHD3_4035	78	control
1158	M:79	0.977142857143	0.17	0	2	6985.42	83.58	90	PHD3_4035	79	control
1159	M:80	1.07332101047	0.38	0	28	767209.17	875.9	90	PHD3_4035	80	control
1270	M:71	0.975306595956	1.14	0	72	7108683.39	2666.21	100	PHD3_4035	71	control
1271	M:72	0.924970691676	0.19	0	1	3597.53	59.98	100	PHD3_4035	72	control
1272	M:73	0.924742268041	0.2	0	1	6069.89	77.91	100	PHD3_4035	73	control
1273	M:74	0.917715392062	0.19	0	1	4518.83	67.22	100	PHD3_4035	74	control
1274	M:75	1.01628222524	1.08	0	102	11479118.19	3388.08	100	PHD3_4035	75	control
1275	M:76	0.993097955933	1.07	0	107	18096127.69	4253.95	100	PHD3_4035	76	control
1276	M:77	0.979061976549	0.8	0	64	4558279.21	2135.01	100	PHD3_4035	77	control
1277	M:78	0.917487684729	0.16	0	2	3386.83	58.2	100	PHD3_4035	78	control
1278	M:79	0.924571428571	0.16	0	2	5169.8	71.9	100	PHD3_4035	79	control
1279	M:80	0.995070856439	0.35	0	26	618870.3	786.68	100	PHD3_4035	80	control
1390	M:71	1.0	1.17	0	71	7199462.58	2683.18	110	PHD3_4035	71	control
1391	M:72	1.0	0.2	0	1	4212.45	64.9	110	PHD3_4035	72	control
1392	M:73	1.0	0.22	0	1	7505.48	86.63	110	PHD3_4035	73	control
1393	M:74	1.0	0.2	0	2	7485.4	86.52	110	PHD3_4035	74	control
1394	M:75	1.0	1.07	0	99	10628826.64	3260.19	110	PHD3_4035	75	control
1395	M:76	1.0	1.08	0	103	17206220.48	4148.04	110	PHD3_4035	76	control
1396	M:77	1.0	0.82	0	61	4452003.55	2109.98	110	PHD3_4035	77	control
1397	M:78	1.0	0.18	0	2	5280.6	72.67	110	PHD3_4035	78	control
1398	M:79	1.0	0.17	0	2	6743.18	82.12	110	PHD3_4035	79	control
1399	M:80	1.0	0.35	0	22	537789.45	733.34	110	PHD3_4035	80	control
1510	M:71	0.882499171362	1.03	0	71	6339911.42	2517.92	120	PHD3_4035	71	control
1511	M:72	1.06447831184	0.22	0	2	4648.06	68.18	120	PHD3_4035	72	control
1512	M:73	1.11237113402	0.24	0	1	9563.11	97.79	120	PHD3_4035	73	control
1513	M:74	1.13068731849	0.23	0	3	9800.77	99.0	120	PHD3_4035	74	control
1514	M:75	1.01334237901	1.08	0	93	9783528.72	3127.86	120	PHD3_4035	75	control
1515	M:76	0.974250066366	1.05	0	93	15047578.54	3879.12	120	PHD3_4035	76	control
1516	M:77	1.11669458403	0.92	0	54	4577986.59	2139.62	120	PHD3_4035	77	control
1517	M:78	1.11206896552	0.2	0	2	6694.75	81.82	120	PHD3_4035	78	control
1518	M:79	1.08914285714	0.19	0	2	7088.15	84.19	120	PHD3_4035	79	control
1519	M:80	0.898336414048	0.32	0	17	325474.81	570.5	120	PHD3_4035	80	control
1630	M:71	0.844216108717	0.99	0	70	6060214.27	2461.75	130	PHD3_4035	71	control
1631	M:72	0.982415005862	0.2	0	1	3063.93	55.35	130	PHD3_4035	72	control
1632	M:73	1.00103092784	0.22	0	1	5615.91	74.94	130	PHD3_4035	73	control
1633	M:74	1.03678606002	0.21	0	3	7098.16	84.25	130	PHD3_4035	74	control
1634	M:75	1.02713704206	1.1	0	95	10128295.9	3182.5	130	PHD3_4035	75	control
1635	M:76	0.963366073799	1.04	0	95	15312849.46	3913.16	130	PHD3_4035	76	control
1636	M:77	1.03405918481	0.85	0	49	3937356.42	1984.28	130	PHD3_4035	77	control
1637	M:78	1.01477832512	0.18	0	2	3565.86	59.71	130	PHD3_4035	78	control
1638	M:79	0.989714285714	0.17	0	1	4624.42	68.0	130	PHD3_4035	79	control
1639	M:80	0.957486136784	0.34	0	18	477486.82	691.0	130	PHD3_4035	80	control
1750	M:71	0.874709976798	1.02	0	68	6128362.51	2475.55	140	PHD3_4035	71	control
1751	M:72	1.06447831184	0.22	0	1	2641.19	51.39	140	PHD3_4035	72	control
1752	M:73	1.06494845361	0.23	0	1	4958.09	70.41	140	PHD3_4035	73	control
1753	M:74	1.09293320426	0.22	0	2	6678.8	81.72	140	PHD3_4035	74	control
1754	M:75	0.961555857078	1.03	0	80	7982064.02	2825.25	140	PHD3_4035	75	control
1755	M:76	0.870719405362	0.94	0	81	11212020.25	3348.44	140	PHD3_4035	76	control
1756	M:77	0.999441652708	0.82	0	46	3526301.87	1877.85	140	PHD3_4035	77	control
1757	M:78	1.08251231527	0.19	0	2	3517.43	59.31	140	PHD3_4035	78	control
1758	M:79	1.06514285714	0.19	0	1	4464.22	66.81	140	PHD3_4035	79	control
1759	M:80	1.27726432532	0.45	0	34	1281930.12	1132.22	140	PHD3_4035	80	control
1870	M:71	0.901226383825	1.05	0	78	7172769.01	2678.2	150	PHD3_4035	71	control
1871	M:72	0.951934349355	0.19	0	1	2952.85	54.34	150	PHD3_4035	72	control
1872	M:73	0.958762886598	0.21	0	1	5670.5	75.3	150	PHD3_4035	73	control
1873	M:74	0.986447241045	0.2	0	2	7185.2	84.77	150	PHD3_4035	74	control
1874	M:75	0.938037087291	1.0	0	78	7751485.11	2784.15	150	PHD3_4035	75	control
1875	M:76	0.849482346695	0.92	0	79	10926811.65	3305.57	150	PHD3_4035	76	control
1876	M:77	0.969570072585	0.79	0	45	3448217.75	1856.94	150	PHD3_4035	77	control
1877	M:78	0.971674876847	0.17	0	2	4425.0	66.52	150	PHD3_4035	78	control
1878	M:79	0.970285714286	0.17	0	1	5595.53	74.8	150	PHD3_4035	79	control
1879	M:80	1.35428219347	0.48	0	42	1731477.02	1315.86	150	PHD3_4035	80	control
1990	M:71	0.96022538946	1.12	0	88	8721466.0	2953.21	160	PHD3_4035	71	control
1991	M:72	0.966002344666	0.2	0	1	3030.95	55.05	160	PHD3_4035	72	control
1992	M:73	0.955670103093	0.21	0	1	5412.94	73.57	160	PHD3_4035	73	control
1993	M:74	0.986447241045	0.2	0	2	6917.01	83.17	160	PHD3_4035	74	control
1994	M:75	0.930122116689	0.99	0	77	7577180.05	2752.67	160	PHD3_4035	75	control
1995	M:76	0.842049376161	0.91	0	78	10662892.17	3265.41	160	PHD3_4035	76	control
1996	M:77	0.943048576214	0.77	0	47	3336000.43	1826.47	160	PHD3_4035	77	control
1997	M:78	0.970443349754	0.17	0	1	4260.04	65.27	160	PHD3_4035	78	control
1998	M:79	0.972571428571	0.17	0	1	5358.54	73.2	160	PHD3_4035	79	control
1999	M:80	1.26802218115	0.45	0	34	1324606.85	1150.92	160	PHD3_4035	80	control
2110	M:71	0.962877030162	1.12	0	89	8926864.75	2987.79	170	PHD3_4035	71	control
2111	M:72	0.917936694021	0.19	0	1	2477.93	49.78	170	PHD3_4035	72	control
2112	M:73	0.89587628866	0.2	0	1	3981.76	63.1	170	PHD3_4035	73	control
2113	M:74	0.921587608906	0.19	0	1	4116.12	64.16	170	PHD3_4035	74	control
2114	M:75	0.917005879692	0.98	0	78	7683853.31	2771.98	170	PHD3_4035	75	control
2115	M:76	0.834085479161	0.9	0	78	10927859.0	3305.73	170	PHD3_4035	76	control
2116	M:77	0.887772194305	0.73	0	47	3125923.63	1768.03	170	PHD3_4035	77	control
2117	M:78	0.912561576355	0.16	0	2	3308.52	57.52	170	PHD3_4035	78	control
2118	M:79	0.904	0.16	0	1	3744.35	61.19	170	PHD3_4035	79	control
2119	M:80	1.13863216266	0.4	0	28	972279.2	986.04	170	PHD3_4035	80	control
2230	M:71	0.974312230693	1.14	0	84	8903336.28	2983.85	180	PHD3_4035	71	control
2231	M:72	0.881594372802	0.18	0	1	2468.04	49.68	180	PHD3_4035	72	control
2232	M:73	0.863917525773	0.19	0	1	4059.15	63.71	180	PHD3_4035	73	control
2233	M:74	0.893514036786	0.18	0	1	4598.9	67.82	180	PHD3_4035	74	control
2234	M:75	0.914744459521	0.98	0	80	7937412.72	2817.34	180	PHD3_4035	75	control
2235	M:76	0.844969471728	0.91	0	81	11483469.07	3388.73	180	PHD3_4035	76	control
2236	M:77	0.855388051368	0.7	0	47	3009846.66	1734.89	180	PHD3_4035	77	control
2237	M:78	0.878078817734	0.16	0	2	3177.52	56.37	180	PHD3_4035	78	control
2238	M:79	0.859428571429	0.15	0	1	2931.34	54.14	180	PHD3_4035	79	control
2239	M:80	1.05545286506	0.37	0	24	755374.8	869.12	180	PHD3_4035	80	control
2350	M:71	1.01143520053	1.18	0	81	8896717.85	2982.74	190	PHD3_4035	71	control
2351	M:72	0.95427901524	0.19	0	1	2893.69	53.79	190	PHD3_4035	72	control
2352	M:73	0.935051546392	0.2	0	1	4817.76	69.41	190	PHD3_4035	73	control
2353	M:74	0.969022265247	0.2	0	2	6746.77	82.14	190	PHD3_4035	74	control
2354	M:75	0.935097241067	1.0	0	85	8256947.56	2873.49	190	PHD3_4035	75	control
2355	M:76	0.890098221396	0.96	0	86	12369686.26	3517.06	190	PHD3_4035	76	control
2356	M:77	0.871859296482	0.71	0	46	2948791.84	1717.2	190	PHD3_4035	77	control
2357	M:78	0.943349753695	0.17	0	1	3638.34	60.32	190	PHD3_4035	78	control
2358	M:79	0.926857142857	0.16	0	1	3479.0	58.98	190	PHD3_4035	79	control
2359	M:80	1.04805914972	0.37	0	21	637929.33	798.7	190	PHD3_4035	80	control
2470	M:71	0.975803778588	1.14	0	76	8284631.26	2878.3	200	PHD3_4035	71	control
2471	M:72	0.868698710434	0.18	0	1	2876.75	53.64	200	PHD3_4035	72	control
2472	M:73	0.848453608247	0.19	0	1	4679.87	68.41	200	PHD3_4035	73	control
2473	M:74	0.882865440465	0.18	0	2	6375.62	79.85	200	PHD3_4035	74	control
2474	M:75	0.913387607417	0.97	0	89	8435961.12	2904.47	200	PHD3_4035	75	control
2475	M:76	0.885319883196	0.96	0	89	13073758.13	3615.77	200	PHD3_4035	76	control
2476	M:77	0.835287548855	0.68	0	44	2802022.94	1673.92	200	PHD3_4035	77	control
2477	M:78	0.860837438424	0.15	0	2	3620.69	60.17	200	PHD3_4035	78	control
2478	M:79	0.842285714286	0.15	0	1	3242.05	56.94	200	PHD3_4035	79	control
2479	M:80	0.957486136784	0.34	0	18	519685.61	720.89	200	PHD3_4035	80	control
2590	M:71	0.94796155121	1.11	0	68	7378962.14	2716.42	210	PHD3_4035	71	control
2591	M:72	0.929660023447	0.19	0	1	2142.72	46.29	210	PHD3_4035	72	control
2592	M:73	0.896907216495	0.2	0	1	3390.38	58.23	210	PHD3_4035	73	control
2593	M:74	0.92545982575	0.19	0	1	4910.28	70.07	210	PHD3_4035	74	control
2594	M:75	0.877204884668	0.94	0	88	8014824.26	2831.05	210	PHD3_4035	75	control
2595	M:76	0.872577647996	0.94	0	88	12854109.37	3585.26	210	PHD3_4035	76	control
2596	M:77	0.821049692909	0.67	0	41	2614538.21	1616.95	210	PHD3_4035	77	control
2597	M:78	0.915024630542	0.16	0	2	2957.87	54.39	210	PHD3_4035	78	control
2598	M:79	0.898285714286	0.16	0	1	2341.99	48.39	210	PHD3_4035	79	control
2599	M:80	0.930991990142	0.33	0	16	411093.59	641.17	210	PHD3_4035	80	control
2710	M:71	0.957905203845	1.12	0	65	7352693.78	2711.59	220	PHD3_4035	71	control
2711	M:72	0.790152403283	0.16	0	1	2450.2	49.5	220	PHD3_4035	72	control
2712	M:73	0.783505154639	0.17	0	1	4005.82	63.29	220	PHD3_4035	73	control
2713	M:74	0.812197483059	0.16	0	2	6096.55	78.08	220	PHD3_4035	74	control
2714	M:75	0.848484848485	0.9	0	88	7828046.24	2797.86	220	PHD3_4035	75	control
2715	M:76	0.852933368728	0.92	0	89	12697125.96	3563.3	220	PHD3_4035	76	control
2716	M:77	0.80206588498	0.66	0	41	2630789.63	1621.97	220	PHD3_4035	77	control
2717	M:78	0.790640394089	0.14	0	2	3354.68	57.92	220	PHD3_4035	78	control
2718	M:79	0.777142857143	0.14	0	1	3033.28	55.08	220	PHD3_4035	79	control
2719	M:80	0.850277264325	0.3	0	15	362372.26	601.97	220	PHD3_4035	80	control
2830	M:71	0.994199535963	1.16	0	61	7580537.93	2753.28	230	PHD3_4035	71	control
2831	M:72	0.827667057444	0.17	0	1	2405.98	49.05	230	PHD3_4035	72	control
2832	M:73	0.809278350515	0.18	0	1	3900.56	62.45	230	PHD3_4035	73	control
2833	M:74	0.84123910939	0.17	0	2	6223.46	78.89	230	PHD3_4035	74	control
2834	M:75	0.835142469471	0.89	0	84	7518005.94	2741.9	230	PHD3_4035	75	control
2835	M:76	0.837536501195	0.9	0	88	12155759.7	3486.51	230	PHD3_4035	76	control
2836	M:77	0.801507537688	0.66	0	41	2606205.52	1614.37	230	PHD3_4035	77	control
2837	M:78	0.812807881773	0.15	0	2	3186.75	56.45	230	PHD3_4035	78	control
2838	M:79	0.804571428571	0.14	0	1	3096.38	55.65	230	PHD3_4035	79	control
2839	M:80	0.82932840419	0.29	0	14	317769.27	563.71	230	PHD3_4035	80	control
2950	M:71	1.02369903878	1.19	0	61	7938727.35	2817.57	240	PHD3_4035	71	control
2951	M:72	0.840562719812	0.17	0	1	2116.6	46.01	240	PHD3_4035	72	control
2952	M:73	0.826804123711	0.18	0	1	3623.62	60.2	240	PHD3_4035	73	control
2953	M:74	0.853823814134	0.17	0	2	6190.77	78.68	240	PHD3_4035	74	control
2954	M:75	0.841248303935	0.9	0	85	7498334.02	2738.31	240	PHD3_4035	75	control
2955	M:76	0.842049376161	0.91	0	89	12076823.6	3475.17	240	PHD3_4035	76	control
2956	M:77	0.815745393635	0.67	0	40	2644200.21	1626.1	240	PHD3_4035	77	control
2957	M:78	0.830049261084	0.15	0	2	3195.64	56.53	240	PHD3_4035	78	control
2958	M:79	0.817142857143	0.14	0	1	3021.78	54.97	240	PHD3_4035	79	control
2959	M:80	0.815773259396	0.29	0	14	285173.75	534.02	240	PHD3_4035	80	control
3070	M:71	1.04590652967	1.22	0	68	8232326.88	2869.2	250	PHD3_4035	71	control
3071	M:72	0.873388042204	0.18	0	1	2165.95	46.54	250	PHD3_4035	72	control
3072	M:73	0.851546391753	0.19	0	1	3628.91	60.24	250	PHD3_4035	73	control
3073	M:74	0.886737657309	0.18	0	2	6307.79	79.42	250	PHD3_4035	74	control
3074	M:75	0.838534599729	0.89	0	83	7361944.07	2713.29	250	PHD3_4035	75	control
3075	M:76	0.839660207061	0.91	0	87	11771464.78	3430.96	250	PHD3_4035	76	control
3076	M:77	0.827191513121	0.68	0	39	2663638.63	1632.07	250	PHD3_4035	77	control
3077	M:78	0.858374384236	0.15	0	2	3082.79	55.52	250	PHD3_4035	78	control
3078	M:79	0.844571428571	0.15	0	1	3025.27	55.0	250	PHD3_4035	79	control
3079	M:80	0.807147258164	0.28	0	14	256407.22	506.37	250	PHD3_4035	80	control
70	M:71	1.15069750367	1.3	0	59	5185863.18	2277.25	0	PHD3_4035	71	induced
71	M:72	1.15115115115	0.21	0	1	2656.59	51.54	0	PHD3_4035	72	induced
72	M:73	1.19791666667	0.2	0	4	7288.3	85.37	0	PHD3_4035	73	induced
73	M:74	1.16417910448	0.19	0	1	3139.91	56.03	0	PHD3_4035	74	induced
74	M:75	0.965319758193	0.69	0	69	3439382.64	1854.56	0	PHD3_4035	75	induced
75	M:76	1.13571428571	0.33	0	23	558631.23	747.42	0	PHD3_4035	76	induced
76	M:77	1.09454912517	0.59	0	57	2479594.91	1574.67	0	PHD3_4035	77	induced
77	M:78	1.16998468606	0.16	0	1	996.81	31.57	0	PHD3_4035	78	induced
78	M:79	1.11891891892	0.17	0	5	13605.86	116.64	0	PHD3_4035	79	induced
79	M:80	1.14377289377	0.38	0	12	288962.73	537.55	0	PHD3_4035	80	induced
190	M:71	1.16978707783	1.32	0	60	5497125.33	2344.59	10	PHD3_4035	71	induced
191	M:72	1.08808808809	0.2	0	1	2376.58	48.75	10	PHD3_4035	72	induced
192	M:73	1.09270833333	0.18	0	5	7272.69	85.28	10	PHD3_4035	73	induced
193	M:74	1.07338308458	0.17	0	1	2474.33	49.74	10	PHD3_4035	74	induced
194	M:75	0.963728921413	0.69	0	67	3351660.53	1830.75	10	PHD3_4035	75	induced
195	M:76	1.0873015873	0.31	0	24	553541.85	744.0	10	PHD3_4035	76	induced
196	M:77	1.05417227456	0.57	0	57	2318650.91	1522.71	10	PHD3_4035	77	induced
197	M:78	1.08269525268	0.15	0	1	704.21	26.54	10	PHD3_4035	78	induced
198	M:79	1.05540540541	0.16	0	5	15185.91	123.23	10	PHD3_4035	79	induced
199	M:80	1.17582417582	0.39	0	13	334239.49	578.13	10	PHD3_4035	80	induced
310	M:71	1.15124816446	1.3	0	59	5454863.99	2335.57	20	PHD3_4035	71	induced
311	M:72	1.1971971972	0.22	0	1	2330.14	48.27	20	PHD3_4035	72	induced
312	M:73	1.2125	0.2	0	5	7446.95	86.3	20	PHD3_4035	73	induced
313	M:74	1.18532338308	0.19	0	1	2292.9	47.88	20	PHD3_4035	74	induced
314	M:75	1.01622653516	0.73	0	77	3921915.16	1980.38	20	PHD3_4035	75	induced
315	M:76	1.12222222222	0.32	0	23	512293.09	715.75	20	PHD3_4035	76	induced
316	M:77	1.03633916555	0.56	0	56	2147247.06	1465.35	20	PHD3_4035	77	induced
317	M:78	1.20520673813	0.16	0	1	690.41	26.28	20	PHD3_4035	78	induced
318	M:79	1.17297297297	0.18	0	9	23780.88	154.21	20	PHD3_4035	79	induced
319	M:80	1.17765567766	0.39	0	14	317902.3	563.83	20	PHD3_4035	80	induced
430	M:71	1.12077826725	1.27	0	60	5403626.05	2324.57	30	PHD3_4035	71	induced
431	M:72	1.1041041041	0.2	0	1	2154.46	46.42	30	PHD3_4035	72	induced
432	M:73	1.12083333333	0.19	0	5	7015.55	83.76	30	PHD3_4035	73	induced
433	M:74	1.10199004975	0.18	0	1	2186.19	46.76	30	PHD3_4035	74	induced
434	M:75	0.998727330576	0.72	0	83	4137629.75	2034.12	30	PHD3_4035	75	induced
435	M:76	1.07063492063	0.31	0	22	468433.6	684.42	30	PHD3_4035	76	induced
436	M:77	1.00572005384	0.55	0	58	2150164.64	1466.34	30	PHD3_4035	77	induced
437	M:78	1.11638591118	0.15	0	0	661.95	25.73	30	PHD3_4035	78	induced
438	M:79	1.1027027027	0.17	0	9	23816.06	154.32	30	PHD3_4035	79	induced
439	M:80	1.12820512821	0.37	0	15	316134.26	562.26	30	PHD3_4035	80	induced
550	M:71	1.07709251101	1.22	0	57	4822771.53	2196.08	40	PHD3_4035	71	induced
551	M:72	1.10510510511	0.2	0	1	2160.22	46.48	40	PHD3_4035	72	induced
552	M:73	1.12916666667	0.19	0	5	7119.31	84.38	40	PHD3_4035	73	induced
553	M:74	1.11069651741	0.18	0	1	2173.65	46.62	40	PHD3_4035	74	induced
554	M:75	0.97677378301	0.7	0	80	3858124.17	1964.21	40	PHD3_4035	75	induced
555	M:76	1.05634920635	0.3	0	20	415348.81	644.48	40	PHD3_4035	76	induced
556	M:77	1.01076716016	0.55	0	59	2212311.6	1487.38	40	PHD3_4035	77	induced
557	M:78	1.13016845329	0.15	0	0	674.2	25.97	40	PHD3_4035	78	induced
558	M:79	1.11756756757	0.17	0	8	23134.22	152.1	40	PHD3_4035	79	induced
559	M:80	1.10531135531	0.36	0	15	300519.15	548.2	40	PHD3_4035	80	induced
670	M:71	1.03836270191	1.17	0	52	4227734.41	2056.15	50	PHD3_4035	71	induced
671	M:72	1.04704704705	0.19	0	1	2112.72	45.96	50	PHD3_4035	72	induced
672	M:73	1.06354166667	0.18	0	5	6218.55	78.86	50	PHD3_4035	73	induced
673	M:74	1.05472636816	0.17	0	1	2213.93	47.05	50	PHD3_4035	74	induced
674	M:75	0.990136811963	0.71	0	81	4084847.08	2021.1	50	PHD3_4035	75	induced
675	M:76	1.02142857143	0.29	0	20	383760.68	619.48	50	PHD3_4035	76	induced
676	M:77	1.0201884253	0.55	0	61	2348512.16	1532.49	50	PHD3_4035	77	induced
677	M:78	1.07044410413	0.14	0	1	640.56	25.31	50	PHD3_4035	78	induced
678	M:79	1.06081081081	0.16	0	8	21184.62	145.55	50	PHD3_4035	79	induced
679	M:80	1.11263736264	0.37	0	15	306899.26	553.98	50	PHD3_4035	80	induced
790	M:71	0.997063142438	1.13	0	46	3714320.05	1927.26	60	PHD3_4035	71	induced
791	M:72	1.05505505506	0.2	0	1	2108.95	45.92	60	PHD3_4035	72	induced
792	M:73	1.075	0.18	0	5	5805.45	76.19	60	PHD3_4035	73	induced
793	M:74	1.0684079602	0.17	0	1	2211.98	47.03	60	PHD3_4035	74	induced
794	M:75	0.987909640471	0.71	0	84	4137318.49	2034.04	60	PHD3_4035	75	induced
795	M:76	1.02222222222	0.29	0	20	363802.74	603.16	60	PHD3_4035	76	induced
796	M:77	1.02927321669	0.56	0	63	2427010.21	1557.89	60	PHD3_4035	77	induced
797	M:78	1.09494640123	0.15	0	0	630.31	25.11	60	PHD3_4035	78	induced
798	M:79	1.07837837838	0.17	0	7	20656.37	143.72	60	PHD3_4035	79	induced
799	M:80	1.09706959707	0.36	0	14	292616.65	540.94	60	PHD3_4035	80	induced
910	M:71	0.970447870778	1.1	0	48	3661367.03	1913.47	70	PHD3_4035	71	induced
911	M:72	0.988988988989	0.18	0	1	2003.16	44.76	70	PHD3_4035	72	induced
912	M:73	1.00520833333	0.17	0	4	5096.44	71.39	70	PHD3_4035	73	induced
913	M:74	1.00373134328	0.16	0	1	2175.34	46.64	70	PHD3_4035	74	induced
914	M:75	0.947184218899	0.68	0	79	3820101.65	1954.51	70	PHD3_4035	75	induced
915	M:76	0.971428571429	0.28	0	19	341959.98	584.77	70	PHD3_4035	76	induced
916	M:77	1.01480484522	0.55	0	62	2476761.95	1573.77	70	PHD3_4035	77	induced
917	M:78	1.01531393568	0.14	0	1	610.94	24.72	70	PHD3_4035	78	induced
918	M:79	1.01756756757	0.16	0	8	21858.53	147.85	70	PHD3_4035	79	induced
919	M:80	1.06318681319	0.35	0	13	281024.03	530.12	70	PHD3_4035	80	induced
1030	M:71	0.948604992658	1.07	0	52	3715891.69	1927.66	80	PHD3_4035	71	induced
1031	M:72	0.975975975976	0.18	0	1	1891.24	43.49	80	PHD3_4035	72	induced
1032	M:73	0.983333333333	0.17	0	4	4440.57	66.64	80	PHD3_4035	73	induced
1033	M:74	0.985074626866	0.16	0	1	2016.45	44.9	80	PHD3_4035	74	induced
1034	M:75	0.927457842825	0.67	0	79	3753523.68	1937.4	80	PHD3_4035	75	induced
1035	M:76	0.946031746032	0.27	0	18	338178.23	581.53	80	PHD3_4035	76	induced
1036	M:77	0.984858681023	0.53	0	60	2404393.97	1550.61	80	PHD3_4035	77	induced
1037	M:78	1.00153139357	0.14	0	0	644.89	25.39	80	PHD3_4035	78	induced
1038	M:79	0.993243243243	0.15	0	7	20009.36	141.45	80	PHD3_4035	79	induced
1039	M:80	1.01282051282	0.33	0	13	251997.52	501.99	80	PHD3_4035	80	induced
1150	M:71	0.952826725404	1.08	0	53	3809428.67	1951.78	90	PHD3_4035	71	induced
1151	M:72	0.984984984985	0.18	0	1	1977.75	44.47	90	PHD3_4035	72	induced
1152	M:73	0.989583333333	0.17	0	4	4591.33	67.76	90	PHD3_4035	73	induced
1153	M:74	0.987562189055	0.16	0	1	2060.4	45.39	90	PHD3_4035	74	induced
1154	M:75	0.937002863506	0.67	0	79	3867433.84	1966.58	90	PHD3_4035	75	induced
1155	M:76	0.951587301587	0.27	0	19	356882.97	597.4	90	PHD3_4035	76	induced
1156	M:77	0.984858681023	0.53	0	60	2380379.67	1542.85	90	PHD3_4035	77	induced
1157	M:78	0.995405819296	0.13	0	0	651.82	25.53	90	PHD3_4035	78	induced
1158	M:79	0.997297297297	0.15	0	7	20249.09	142.3	90	PHD3_4035	79	induced
1159	M:80	0.999084249084	0.33	0	13	243199.6	493.15	90	PHD3_4035	80	induced
1270	M:71	0.995411160059	1.12	0	57	4128186.48	2031.79	100	PHD3_4035	71	induced
1271	M:72	1.04504504505	0.19	0	1	2117.54	46.02	100	PHD3_4035	72	induced
1272	M:73	1.04270833333	0.18	0	4	4448.11	66.69	100	PHD3_4035	73	induced
1273	M:74	1.0460199005	0.17	0	1	2203.15	46.94	100	PHD3_4035	74	induced
1274	M:75	0.965001590837	0.69	0	70	3430871.45	1852.26	100	PHD3_4035	75	induced
1275	M:76	1.01031746032	0.29	0	21	385440.48	620.84	100	PHD3_4035	76	induced
1276	M:77	1.01884253028	0.55	0	60	2361106.83	1536.59	100	PHD3_4035	77	induced
1277	M:78	1.05206738132	0.14	0	0	615.66	24.81	100	PHD3_4035	78	induced
1278	M:79	1.04459459459	0.16	0	7	21104.77	145.27	100	PHD3_4035	79	induced
1279	M:80	1.03388278388	0.34	0	11	242734.81	492.68	100	PHD3_4035	80	induced
1390	M:71	1.0	1.13	0	62	4441016.45	2107.37	110	PHD3_4035	71	induced
1391	M:72	1.0	0.19	0	1	2017.34	44.91	110	PHD3_4035	72	induced
1392	M:73	1.0	0.17	0	4	4337.95	65.86	110	PHD3_4035	73	induced
1393	M:74	1.0	0.16	0	1	2141.34	46.27	110	PHD3_4035	74	induced
1394	M:75	1.0	0.72	0	70	4025352.33	2006.33	110	PHD3_4035	75	induced
1395	M:76	1.0	0.29	0	21	394928.51	628.43	110	PHD3_4035	76	induced
1396	M:77	1.0	0.54	0	59	2337990.96	1529.05	110	PHD3_4035	77	induced
1397	M:78	1.0	0.14	0	0	580.23	24.09	110	PHD3_4035	78	induced
1398	M:79	1.0	0.15	0	8	21701.38	147.31	110	PHD3_4035	79	induced
1399	M:80	1.0	0.33	0	11	227011.12	476.46	110	PHD3_4035	80	induced
1510	M:71	0.985499265786	1.11	0	48	3675888.23	1917.26	120	PHD3_4035	71	induced
1511	M:72	1.18618618619	0.22	0	1	2688.31	51.85	120	PHD3_4035	72	induced
1512	M:73	1.22395833333	0.21	0	3	5375.07	73.31	120	PHD3_4035	73	induced
1513	M:74	1.24626865672	0.2	0	1	4328.56	65.79	120	PHD3_4035	74	induced
1514	M:75	1.14031180401	0.82	0	64	4234522.39	2057.8	120	PHD3_4035	75	induced
1515	M:76	1.22619047619	0.35	0	21	486614.39	697.58	120	PHD3_4035	76	induced
1516	M:77	1.13492597577	0.62	0	53	2314757.24	1521.43	120	PHD3_4035	77	induced
1517	M:78	1.20367534456	0.16	0	1	1218.46	34.91	120	PHD3_4035	78	induced
1518	M:79	1.13918918919	0.17	0	6	16468.91	128.33	120	PHD3_4035	79	induced
1519	M:80	0.999084249084	0.33	0	10	189924.47	435.8	120	PHD3_4035	80	induced
1630	M:71	1.16152716593	1.31	0	57	6269820.4	2503.96	130	PHD3_4035	71	induced
1631	M:72	1.07607607608	0.2	0	1	2188.88	46.79	130	PHD3_4035	72	induced
1632	M:73	1.06354166667	0.18	0	4	4493.45	67.03	130	PHD3_4035	73	induced
1633	M:74	1.07711442786	0.18	0	1	2995.68	54.73	130	PHD3_4035	74	induced
1634	M:75	1.13585746102	0.82	0	61	4354566.46	2086.76	130	PHD3_4035	75	induced
1635	M:76	1.19444444444	0.34	0	27	683243.95	826.59	130	PHD3_4035	76	induced
1636	M:77	1.20928667564	0.66	0	60	3236443.88	1799.01	130	PHD3_4035	77	induced
1637	M:78	1.067381317	0.14	0	1	831.65	28.84	130	PHD3_4035	78	induced
1638	M:79	1.02567567568	0.16	0	7	19151.98	138.39	130	PHD3_4035	79	induced
1639	M:80	1.15293040293	0.38	0	11	345262.37	587.59	130	PHD3_4035	80	induced
1750	M:71	1.39151982379	1.57	0	65	9642877.04	3105.3	140	PHD3_4035	71	induced
1751	M:72	1.11311311311	0.21	0	1	2545.79	50.46	140	PHD3_4035	72	induced
1752	M:73	1.10208333333	0.19	0	4	4960.28	70.43	140	PHD3_4035	73	induced
1753	M:74	1.09577114428	0.18	0	1	2920.6	54.04	140	PHD3_4035	74	induced
1754	M:75	1.14858415527	0.83	0	64	4697695.56	2167.42	140	PHD3_4035	75	induced
1755	M:76	1.24365079365	0.36	0	33	906298.53	952.0	140	PHD3_4035	76	induced
1756	M:77	1.30114401077	0.71	0	63	4048028.24	2011.97	140	PHD3_4035	77	induced
1757	M:78	1.10260336907	0.15	0	1	806.1	28.39	140	PHD3_4035	78	induced
1758	M:79	1.07162162162	0.16	0	7	20104.35	141.79	140	PHD3_4035	79	induced
1759	M:80	1.62454212454	0.54	0	28	1239408.95	1113.29	140	PHD3_4035	80	induced
1870	M:71	1.63858296623	1.85	0	62	14275950.33	3778.35	150	PHD3_4035	71	induced
1871	M:72	1.13113113113	0.21	0	1	2668.9	51.66	150	PHD3_4035	72	induced
1872	M:73	1.13020833333	0.19	0	4	5110.15	71.49	150	PHD3_4035	73	induced
1873	M:74	1.12810945274	0.18	0	1	3125.68	55.91	150	PHD3_4035	74	induced
1874	M:75	1.23480750875	0.89	0	64	5450752.97	2334.68	150	PHD3_4035	75	induced
1875	M:76	1.38492063492	0.4	0	40	1419779.08	1191.54	150	PHD3_4035	76	induced
1876	M:77	1.350269179	0.73	0	61	4202289.19	2049.95	150	PHD3_4035	77	induced
1877	M:78	1.13169984686	0.15	0	1	836.5	28.92	150	PHD3_4035	78	induced
1878	M:79	1.10540540541	0.17	0	7	21242.01	145.75	150	PHD3_4035	79	induced
1879	M:80	1.86538461538	0.62	0	35	1943323.8	1394.03	150	PHD3_4035	80	induced
1990	M:71	2.00991189427	2.27	0	61	22544826.78	4748.14	160	PHD3_4035	71	induced
1991	M:72	1.21721721722	0.23	0	1	2664.58	51.62	160	PHD3_4035	72	induced
1992	M:73	1.21458333333	0.2	0	4	5583.6	74.72	160	PHD3_4035	73	induced
1993	M:74	1.19154228856	0.19	0	1	2588.73	50.88	160	PHD3_4035	74	induced
1994	M:75	1.224307986	0.88	0	60	5321346.2	2306.8	160	PHD3_4035	75	induced
1995	M:76	1.44444444444	0.42	0	43	1669558.83	1292.11	160	PHD3_4035	76	induced
1996	M:77	1.27927321669	0.69	0	58	3475056.99	1864.15	160	PHD3_4035	77	induced
1997	M:78	1.202143951	0.16	0	0	779.04	27.91	160	PHD3_4035	78	induced
1998	M:79	1.16081081081	0.18	0	6	18997.28	137.83	160	PHD3_4035	79	induced
1999	M:80	1.73901098901	0.57	0	33	1518478.19	1232.27	160	PHD3_4035	80	induced
2110	M:71	2.15381791483	2.43	0	59	25512461.16	5050.99	170	PHD3_4035	71	induced
2111	M:72	1.12712712713	0.21	0	1	2698.69	51.95	170	PHD3_4035	72	induced
2112	M:73	1.11979166667	0.19	0	4	5596.86	74.81	170	PHD3_4035	73	induced
2113	M:74	1.07960199005	0.18	0	1	2629.68	51.28	170	PHD3_4035	74	induced
2114	M:75	1.15749284123	0.83	0	55	4652832.61	2157.04	170	PHD3_4035	75	induced
2115	M:76	1.34365079365	0.39	0	40	1469587.12	1212.27	170	PHD3_4035	76	induced
2116	M:77	1.17698519515	0.64	0	57	2940080.21	1714.67	170	PHD3_4035	77	induced
2117	M:78	1.08575803982	0.15	0	0	764.79	27.65	170	PHD3_4035	78	induced
2118	M:79	1.04324324324	0.16	0	6	15402.04	124.1	170	PHD3_4035	79	induced
2119	M:80	1.54853479853	0.51	0	26	1077058.01	1037.81	170	PHD3_4035	80	induced
2230	M:71	2.12371512482	2.4	0	56	22945045.33	4790.1	180	PHD3_4035	71	induced
2231	M:72	1.2042042042	0.22	0	1	2799.62	52.91	180	PHD3_4035	72	induced
2232	M:73	1.20416666667	0.2	0	4	6084.81	78.01	180	PHD3_4035	73	induced
2233	M:74	1.17288557214	0.19	0	1	3084.75	55.54	180	PHD3_4035	74	induced
2234	M:75	1.14635698377	0.82	0	55	4182927.84	2045.22	180	PHD3_4035	75	induced
2235	M:76	1.34047619048	0.39	0	37	1216450.14	1102.93	180	PHD3_4035	76	induced
2236	M:77	1.18371467026	0.64	0	53	2738877.78	1654.96	180	PHD3_4035	77	induced
2237	M:78	1.15620214395	0.16	0	1	721.33	26.86	180	PHD3_4035	78	induced
2238	M:79	1.12162162162	0.17	0	7	17460.04	132.14	180	PHD3_4035	79	induced
2239	M:80	1.51007326007	0.5	0	22	866787.04	931.01	180	PHD3_4035	80	induced
2350	M:71	2.28193832599	2.58	0	82	31478274.05	5610.55	190	PHD3_4035	71	induced
2351	M:72	1.22022022022	0.23	0	1	2799.23	52.91	190	PHD3_4035	72	induced
2352	M:73	1.21875	0.21	0	4	6200.64	78.74	190	PHD3_4035	73	induced
2353	M:74	1.1815920398	0.19	0	1	2867.75	53.55	190	PHD3_4035	74	induced
2354	M:75	1.1476296532	0.82	0	80	4807777.74	2192.66	190	PHD3_4035	75	induced
2355	M:76	1.2746031746	0.37	0	32	942404.44	970.78	190	PHD3_4035	76	induced
2356	M:77	1.18506056528	0.64	0	71	3116773.0	1765.44	190	PHD3_4035	77	induced
2357	M:78	1.17611026034	0.16	0	1	731.74	27.05	190	PHD3_4035	78	induced
2358	M:79	1.14054054054	0.17	0	7	17714.62	133.1	190	PHD3_4035	79	induced
2359	M:80	1.44322344322	0.48	0	20	706212.23	840.36	190	PHD3_4035	80	induced
2470	M:71	2.10223935389	2.38	0	72	25303455.23	5030.25	200	PHD3_4035	71	induced
2471	M:72	1.15015015015	0.21	0	1	2735.28	52.3	200	PHD3_4035	72	induced
2472	M:73	1.14583333333	0.19	0	5	6138.87	78.35	200	PHD3_4035	73	induced
2473	M:74	1.12064676617	0.18	0	1	2976.03	54.55	200	PHD3_4035	74	induced
2474	M:75	1.12313076678	0.81	0	68	4424614.34	2103.48	200	PHD3_4035	75	induced
2475	M:76	1.19920634921	0.35	0	28	787578.85	887.46	200	PHD3_4035	76	induced
2476	M:77	1.15982503365	0.63	0	71	3123286.01	1767.28	200	PHD3_4035	77	induced
2477	M:78	1.09647779479	0.15	0	1	685.46	26.18	200	PHD3_4035	78	induced
2478	M:79	1.08918918919	0.17	0	7	23072.41	151.9	200	PHD3_4035	79	induced
2479	M:80	1.35714285714	0.45	0	18	596869.63	772.57	200	PHD3_4035	80	induced
2590	M:71	1.88656387665	2.13	0	61	18938531.76	4351.84	210	PHD3_4035	71	induced
2591	M:72	1.12112112112	0.21	0	1	2545.13	50.45	210	PHD3_4035	72	induced
2592	M:73	1.11979166667	0.19	0	4	5930.51	77.01	210	PHD3_4035	73	induced
2593	M:74	1.10447761194	0.18	0	1	2728.9	52.24	210	PHD3_4035	74	induced
2594	M:75	1.0976773783	0.79	0	60	4069462.39	2017.29	210	PHD3_4035	75	induced
2595	M:76	1.1626984127	0.33	0	27	680641.2	825.01	210	PHD3_4035	76	induced
2596	M:77	1.11709286676	0.61	0	57	2615880.9	1617.37	210	PHD3_4035	77	induced
2597	M:78	1.07810107198	0.15	0	0	655.67	25.61	210	PHD3_4035	78	induced
2598	M:79	1.07297297297	0.16	0	7	23050.36	151.82	210	PHD3_4035	79	induced
2599	M:80	1.31593406593	0.43	0	16	533529.16	730.43	210	PHD3_4035	80	induced
2710	M:71	1.75330396476	1.98	0	63	17355467.15	4165.99	220	PHD3_4035	71	induced
2711	M:72	1.09409409409	0.2	0	1	2336.94	48.34	220	PHD3_4035	72	induced
2712	M:73	1.090625	0.18	0	4	5358.03	73.2	220	PHD3_4035	73	induced
2713	M:74	1.07835820896	0.18	0	1	2390.62	48.89	220	PHD3_4035	74	induced
2714	M:75	1.05917912822	0.76	0	63	3987874.92	1996.97	220	PHD3_4035	75	induced
2715	M:76	1.10714285714	0.32	0	24	585641.41	765.27	220	PHD3_4035	76	induced
2716	M:77	1.08209959623	0.59	0	58	2539805.84	1593.68	220	PHD3_4035	77	induced
2717	M:78	1.05819295559	0.14	0	0	639.56	25.29	220	PHD3_4035	78	induced
2718	M:79	1.04189189189	0.16	0	6	18085.42	134.48	220	PHD3_4035	79	induced
2719	M:80	1.22619047619	0.4	0	15	449684.35	670.59	220	PHD3_4035	80	induced
2830	M:71	1.70613069016	1.93	0	72	16966632.19	4119.06	230	PHD3_4035	71	induced
2831	M:72	1.05005005005	0.19	0	1	2453.52	49.53	230	PHD3_4035	72	induced
2832	M:73	1.05208333333	0.18	0	4	5226.89	72.3	230	PHD3_4035	73	induced
2833	M:74	1.04726368159	0.17	0	1	2589.46	50.89	230	PHD3_4035	74	induced
2834	M:75	1.09354120267	0.79	0	71	4545258.99	2131.96	230	PHD3_4035	75	induced
2835	M:76	1.09206349206	0.31	0	24	543291.4	737.08	230	PHD3_4035	76	induced
2836	M:77	1.09589502019	0.6	0	68	2899552.84	1702.81	230	PHD3_4035	77	induced
2837	M:78	1.01684532925	0.14	0	0	662.56	25.74	230	PHD3_4035	78	induced
2838	M:79	1.00675675676	0.15	0	7	18545.22	136.18	230	PHD3_4035	79	induced
2839	M:80	1.21978021978	0.4	0	14	432623.08	657.74	230	PHD3_4035	80	induced
2950	M:71	1.54900881057	1.75	0	54	11914892.16	3451.8	240	PHD3_4035	71	induced
2951	M:72	1.1011011011	0.2	0	1	2415.03	49.14	240	PHD3_4035	72	induced
2952	M:73	1.09583333333	0.18	0	4	5071.47	71.21	240	PHD3_4035	73	induced
2953	M:74	1.09577114428	0.18	0	1	2468.56	49.68	240	PHD3_4035	74	induced
2954	M:75	1.09576837416	0.79	0	54	4222342.33	2054.83	240	PHD3_4035	75	induced
2955	M:76	1.10555555556	0.32	0	23	508793.46	713.3	240	PHD3_4035	76	induced
2956	M:77	1.06931359354	0.58	0	53	2346396.13	1531.8	240	PHD3_4035	77	induced
2957	M:78	1.0719754977	0.15	0	0	579.54	24.07	240	PHD3_4035	78	induced
2958	M:79	1.06081081081	0.16	0	7	18969.57	137.73	240	PHD3_4035	79	induced
2959	M:80	1.20879120879	0.4	0	13	389102.24	623.78	240	PHD3_4035	80	induced
3070	M:71	1.47980910426	1.67	0	59	11837631.34	3440.59	250	PHD3_4035	71	induced
3071	M:72	1.04404404404	0.19	0	1	2138.71	46.25	250	PHD3_4035	72	induced
3072	M:73	1.03645833333	0.17	0	4	4476.76	66.91	250	PHD3_4035	73	induced
3073	M:74	1.03482587065	0.17	0	1	2258.48	47.52	250	PHD3_4035	74	induced
3074	M:75	1.06363347121	0.76	0	59	4367439.51	2089.84	250	PHD3_4035	75	induced
3075	M:76	1.03888888889	0.3	0	22	452011.83	672.32	250	PHD3_4035	76	induced
3076	M:77	1.02557200538	0.56	0	55	2282452.64	1510.78	250	PHD3_4035	77	induced
3077	M:78	1.01531393568	0.14	0	0	591.07	24.31	250	PHD3_4035	78	induced
3078	M:79	1.00675675676	0.15	0	6	18003.19	134.18	250	PHD3_4035	79	induced
3079	M:80	1.13003663004	0.37	0	12	336413.18	580.01	250	PHD3_4035	80	induced
