# Supplementary material for: Synthetic hormone-responsive transcription factors can monitor and re-program plant development
Source: eLife. 2018 May 1;7:e34702. doi: 10.7554/eLife.34702 (PMC5976440; doi:10.7554/eLife.34702)
Supplement: Figure 1—source data 4. [file elife-34702-fig1-data4.csv]

	Area Label	Overall [cps]	Average [cps]	Min [cps]	Max [cps]	Variance [cps]	Deviation [cps]	time	genotype	area_label	treatment
110	M:111	2175	0.51	0	23	496002.34	704.27	0	PHD6_3943	111	control
111	M:112	4238	1.08	0	46	3818171.89	1954.01	0	PHD6_3943	112	control
112	M:113	7359	1.5	0	90	11189054.62	3345.0	0	PHD6_3943	113	control
113	M:114	5619	1.15	0	71	5705446.04	2388.61	0	PHD6_3943	114	control
114	M:115	7092	1.31	0	111	10105601.44	3178.93	0	PHD6_3943	115	control
115	M:116	4762	0.87	0	45	2996607.28	1731.07	0	PHD6_3943	116	control
116	M:117	17100	4.0	0	227	130965619.91	11444.02	0	PHD6_3943	117	control
117	M:118	8217	1.88	0	111	15796719.47	3974.51	0	PHD6_3943	118	control
118	M:119	12436	3.29	0	194	78428167.85	8855.97	0	PHD6_3943	119	control
119	M:120	3421	0.49	0	21	717625.42	847.13	0	PHD6_3943	120	control
230	M:111	2361	0.55	0	24	771112.43	878.13	10	PHD6_3943	111	control
231	M:112	4577	1.17	0	45	5012325.05	2238.82	10	PHD6_3943	112	control
232	M:113	7974	1.62	0	96	13443037.04	3666.47	10	PHD6_3943	113	control
233	M:114	5951	1.22	0	80	7050831.53	2655.34	10	PHD6_3943	114	control
234	M:115	7388	1.37	0	122	12219490.68	3495.64	10	PHD6_3943	115	control
235	M:116	4737	0.87	0	45	3094248.94	1759.05	10	PHD6_3943	116	control
236	M:117	18114	4.24	0	245	159398936.5	12625.33	10	PHD6_3943	117	control
237	M:118	7737	1.77	0	106	13455325.48	3668.15	10	PHD6_3943	118	control
238	M:119	11591	3.07	0	186	68291342.02	8263.86	10	PHD6_3943	119	control
239	M:120	3288	0.47	0	21	704448.92	839.31	10	PHD6_3943	120	control
350	M:111	2489	0.58	0	25	976346.81	988.1	20	PHD6_3943	111	control
351	M:112	4949	1.27	0	57	6639311.99	2576.69	20	PHD6_3943	112	control
352	M:113	8250	1.68	0	90	13933747.31	3732.79	20	PHD6_3943	113	control
353	M:114	6079	1.25	0	77	7434991.35	2726.72	20	PHD6_3943	114	control
354	M:115	7402	1.37	0	104	11401382.82	3376.59	20	PHD6_3943	115	control
355	M:116	4734	0.86	0	46	3219843.53	1794.39	20	PHD6_3943	116	control
356	M:117	16584	3.88	0	240	140986053.43	11873.75	20	PHD6_3943	117	control
357	M:118	7048	1.61	0	95	10913542.63	3303.57	20	PHD6_3943	118	control
358	M:119	10158	2.69	0	156	51115644.78	7149.52	20	PHD6_3943	119	control
359	M:120	3268	0.47	0	22	756055.59	869.51	20	PHD6_3943	120	control
470	M:111	2448	0.57	0	25	1012188.55	1006.08	30	PHD6_3943	111	control
471	M:112	5095	1.3	0	61	7644415.52	2764.85	30	PHD6_3943	112	control
472	M:113	8190	1.66	0	85	13680321.7	3698.69	30	PHD6_3943	113	control
473	M:114	5917	1.21	0	72	7106344.35	2665.77	30	PHD6_3943	114	control
474	M:115	7151	1.32	0	90	10163558.45	3188.03	30	PHD6_3943	115	control
475	M:116	4698	0.86	0	45	3147463.72	1774.11	30	PHD6_3943	116	control
476	M:117	16381	3.83	0	230	133671016.26	11561.62	30	PHD6_3943	117	control
477	M:118	6805	1.55	0	87	9781529.14	3127.54	30	PHD6_3943	118	control
478	M:119	9474	2.51	0	139	43652799.16	6607.03	30	PHD6_3943	119	control
479	M:120	3243	0.46	0	22	813079.21	901.71	30	PHD6_3943	120	control
590	M:111	2455	0.57	0	26	1079684.21	1039.08	40	PHD6_3943	111	control
591	M:112	5229	1.34	0	66	8738840.1	2956.15	40	PHD6_3943	112	control
592	M:113	8052	1.64	0	85	13579398.57	3685.02	40	PHD6_3943	113	control
593	M:114	5716	1.17	0	67	6749700.82	2598.02	40	PHD6_3943	114	control
594	M:115	7009	1.3	0	84	9875198.39	3142.48	40	PHD6_3943	115	control
595	M:116	4592	0.84	0	45	3086647.18	1756.89	40	PHD6_3943	116	control
596	M:117	14819	3.46	0	236	114536609.67	10702.18	40	PHD6_3943	117	control
597	M:118	6617	1.51	0	79	8892981.35	2982.11	40	PHD6_3943	118	control
598	M:119	9189	2.43	0	140	41085983.17	6409.83	40	PHD6_3943	119	control
599	M:120	3224	0.46	0	22	850162.24	922.04	40	PHD6_3943	120	control
710	M:111	2476	0.58	0	27	1154599.61	1074.52	50	PHD6_3943	111	control
711	M:112	5411	1.38	0	68	9921473.07	3149.84	50	PHD6_3943	112	control
712	M:113	7962	1.62	0	83	13414292.62	3662.55	50	PHD6_3943	113	control
713	M:114	5586	1.15	0	61	6505812.04	2550.65	50	PHD6_3943	114	control
714	M:115	6927	1.28	0	76	9670027.05	3109.67	50	PHD6_3943	115	control
715	M:116	4572	0.83	0	45	3046867.57	1745.53	50	PHD6_3943	116	control
716	M:117	13547	3.17	0	228	98922351.88	9945.97	50	PHD6_3943	117	control
717	M:118	6463	1.48	0	70	8267706.64	2875.36	50	PHD6_3943	118	control
718	M:119	9148	2.42	0	146	40740355.75	6382.82	50	PHD6_3943	119	control
719	M:120	3284	0.47	0	21	835215.94	913.9	50	PHD6_3943	120	control
830	M:111	2574	0.6	0	32	1397005.56	1181.95	60	PHD6_3943	111	control
831	M:112	5510	1.41	0	70	10704609.02	3271.79	60	PHD6_3943	112	control
832	M:113	7856	1.6	0	85	13339578.91	3652.34	60	PHD6_3943	113	control
833	M:114	5535	1.14	0	63	6658120.58	2580.33	60	PHD6_3943	114	control
834	M:115	6949	1.29	0	73	9929603.42	3151.13	60	PHD6_3943	115	control
835	M:116	4578	0.84	0	46	3049084.31	1746.16	60	PHD6_3943	116	control
836	M:117	12314	2.88	0	200	76211589.71	8729.92	60	PHD6_3943	117	control
837	M:118	6211	1.42	0	64	7499893.4	2738.59	60	PHD6_3943	118	control
838	M:119	9113	2.41	0	148	40446721.74	6359.77	60	PHD6_3943	119	control
839	M:120	3319	0.48	0	21	836033.07	914.35	60	PHD6_3943	120	control
950	M:111	2522	0.59	0	37	1648065.63	1283.77	70	PHD6_3943	111	control
951	M:112	5423	1.39	0	68	11197887.77	3346.32	70	PHD6_3943	112	control
952	M:113	7609	1.55	0	88	13302434.08	3647.25	70	PHD6_3943	113	control
953	M:114	5414	1.11	0	66	7133651.63	2670.89	70	PHD6_3943	114	control
954	M:115	6880	1.27	0	78	10457349.55	3233.78	70	PHD6_3943	115	control
955	M:116	4472	0.82	0	45	3142888.16	1772.82	70	PHD6_3943	116	control
956	M:117	11301	2.64	0	188	62931098.0	7932.91	70	PHD6_3943	117	control
957	M:118	5803	1.33	0	62	6626720.16	2574.24	70	PHD6_3943	118	control
958	M:119	8782	2.32	0	141	37257849.4	6103.92	70	PHD6_3943	119	control
959	M:120	3166	0.45	0	20	839802.13	916.41	70	PHD6_3943	120	control
1070	M:111	2437	0.57	0	38	1575559.36	1255.21	80	PHD6_3943	111	control
1071	M:112	5302	1.36	0	65	10990068.65	3315.13	80	PHD6_3943	112	control
1072	M:113	7349	1.49	0	90	12667719.51	3559.17	80	PHD6_3943	113	control
1073	M:114	5334	1.1	0	67	7373227.58	2715.37	80	PHD6_3943	114	control
1074	M:115	6672	1.24	0	77	10029019.23	3166.86	80	PHD6_3943	115	control
1075	M:116	4483	0.82	0	43	3296511.91	1815.63	80	PHD6_3943	116	control
1076	M:117	10668	2.49	0	203	55217069.2	7430.82	80	PHD6_3943	117	control
1077	M:118	5524	1.26	0	60	5892002.38	2427.34	80	PHD6_3943	118	control
1078	M:119	8524	2.26	0	131	34352170.29	5861.07	80	PHD6_3943	119	control
1079	M:120	3133	0.45	0	20	854273.12	924.27	80	PHD6_3943	120	control
1190	M:111	2408	0.56	0	40	1552369.03	1245.94	90	PHD6_3943	111	control
1191	M:112	5245	1.34	0	63	10819782.16	3289.34	90	PHD6_3943	112	control
1192	M:113	7434	1.51	0	94	13078862.67	3616.47	90	PHD6_3943	113	control
1193	M:114	5561	1.14	0	70	8530278.37	2920.66	90	PHD6_3943	114	control
1194	M:115	6624	1.23	0	76	10061918.75	3172.05	90	PHD6_3943	115	control
1195	M:116	4540	0.83	0	41	3461051.47	1860.39	90	PHD6_3943	116	control
1196	M:117	10180	2.38	0	193	46974956.63	6853.83	90	PHD6_3943	117	control
1197	M:118	5313	1.21	0	55	5289550.69	2299.9	90	PHD6_3943	118	control
1198	M:119	8413	2.23	0	125	32654478.62	5714.41	90	PHD6_3943	119	control
1199	M:120	3165	0.45	0	20	864222.27	929.64	90	PHD6_3943	120	control
1310	M:111	2252	0.52	0	39	1431891.01	1196.62	100	PHD6_3943	111	control
1311	M:112	4979	1.27	0	62	10251715.03	3201.83	100	PHD6_3943	112	control
1312	M:113	7114	1.45	0	99	12743129.92	3569.75	100	PHD6_3943	113	control
1313	M:114	5374	1.1	0	67	8159928.09	2856.56	100	PHD6_3943	114	control
1314	M:115	6546	1.21	0	72	10461839.43	3234.48	100	PHD6_3943	115	control
1315	M:116	4433	0.81	0	41	3573340.93	1890.33	100	PHD6_3943	116	control
1316	M:117	9574	2.24	0	177	40177912.89	6338.6	100	PHD6_3943	117	control
1317	M:118	4925	1.13	0	50	4742699.19	2177.77	100	PHD6_3943	118	control
1318	M:119	8143	2.15	0	117	30879426.04	5556.93	100	PHD6_3943	119	control
1319	M:120	2997	0.43	0	18	794215.99	891.19	100	PHD6_3943	120	control
1430	M:111	2337	0.54	0	39	1346670.97	1160.46	110	PHD6_3943	111	control
1431	M:112	4974	1.27	0	60	9565784.06	3092.86	110	PHD6_3943	112	control
1432	M:113	7179	1.46	0	105	12547703.5	3542.27	110	PHD6_3943	113	control
1433	M:114	5527	1.13	0	72	8103878.63	2846.73	110	PHD6_3943	114	control
1434	M:115	6684	1.24	0	83	10749158.63	3278.59	110	PHD6_3943	115	control
1435	M:116	4597	0.84	0	40	3584119.98	1893.18	110	PHD6_3943	116	control
1436	M:117	9433	2.21	0	169	35187271.52	5931.89	110	PHD6_3943	117	control
1437	M:118	4930	1.13	0	50	4421514.1	2102.74	110	PHD6_3943	118	control
1438	M:119	8121	2.15	0	112	28789244.37	5365.56	110	PHD6_3943	119	control
1439	M:120	3126	0.45	0	17	799463.6	894.13	110	PHD6_3943	120	control
1550	M:111	2185	0.51	0	36	886910.37	941.76	120	PHD6_3943	111	control
1551	M:112	4488	1.15	0	50	6781124.77	2604.06	120	PHD6_3943	112	control
1552	M:113	6677	1.36	0	93	9710407.71	3116.15	120	PHD6_3943	113	control
1553	M:114	5889	1.21	0	94	9242104.51	3040.08	120	PHD6_3943	114	control
1554	M:115	7199	1.33	0	76	10436008.7	3230.48	120	PHD6_3943	115	control
1555	M:116	4885	0.89	0	43	3708347.43	1925.71	120	PHD6_3943	116	control
1556	M:117	8865	2.07	0	142	29693232.83	5449.15	120	PHD6_3943	117	control
1557	M:118	4288	0.98	0	42	2872178.61	1694.75	120	PHD6_3943	118	control
1558	M:119	7567	2.0	0	103	24525800.74	4952.35	120	PHD6_3943	119	control
1559	M:120	3046	0.44	0	16	715604.23	845.93	120	PHD6_3943	120	control
1670	M:111	2079	0.48	0	32	790372.67	889.03	130	PHD6_3943	111	control
1671	M:112	4312	1.1	0	45	6291372.06	2508.26	130	PHD6_3943	112	control
1672	M:113	5906	1.2	0	77	7445390.01	2728.62	130	PHD6_3943	113	control
1673	M:114	5117	1.05	0	83	6296049.75	2509.19	130	PHD6_3943	114	control
1674	M:115	6606	1.22	0	79	9133078.88	3022.1	130	PHD6_3943	115	control
1675	M:116	4634	0.85	0	45	3417871.38	1848.75	130	PHD6_3943	116	control
1676	M:117	9312	2.18	0	126	31095448.78	5576.33	130	PHD6_3943	117	control
1677	M:118	4428	1.01	0	41	3071845.62	1752.67	130	PHD6_3943	118	control
1678	M:119	8157	2.16	0	122	31149068.99	5581.14	130	PHD6_3943	119	control
1679	M:120	2878	0.41	0	16	630410.78	793.98	130	PHD6_3943	120	control
1790	M:111	2186	0.51	0	29	852820.35	923.48	140	PHD6_3943	111	control
1791	M:112	4624	1.18	0	58	7828691.2	2797.98	140	PHD6_3943	112	control
1792	M:113	5609	1.14	0	73	6520937.31	2553.61	140	PHD6_3943	113	control
1793	M:114	4645	0.95	0	73	4632165.85	2152.25	140	PHD6_3943	114	control
1794	M:115	6225	1.15	0	76	7789570.59	2790.98	140	PHD6_3943	115	control
1795	M:116	4467	0.82	0	42	2975568.04	1724.98	140	PHD6_3943	116	control
1796	M:117	10290	2.41	0	115	37119630.37	6092.59	140	PHD6_3943	117	control
1797	M:118	4890	1.12	0	49	3959223.13	1989.78	140	PHD6_3943	118	control
1798	M:119	8674	2.3	0	114	33556586.83	5792.8	140	PHD6_3943	119	control
1799	M:120	2955	0.42	0	17	615507.54	784.54	140	PHD6_3943	120	control
1910	M:111	2253	0.52	0	29	1069578.87	1034.2	150	PHD6_3943	111	control
1911	M:112	5016	1.28	0	65	9957718.68	3155.59	150	PHD6_3943	112	control
1912	M:113	5724	1.16	0	71	6639582.08	2576.74	150	PHD6_3943	113	control
1913	M:114	4519	0.93	0	66	4463040.8	2112.59	150	PHD6_3943	114	control
1914	M:115	6011	1.11	0	57	7116228.89	2667.63	150	PHD6_3943	115	control
1915	M:116	4323	0.79	0	44	2917809.02	1708.16	150	PHD6_3943	116	control
1916	M:117	10270	2.4	0	114	35920914.05	5993.41	150	PHD6_3943	117	control
1917	M:118	5036	1.15	0	47	4113784.9	2028.25	150	PHD6_3943	118	control
1918	M:119	8298	2.2	0	107	30270844.41	5501.89	150	PHD6_3943	119	control
1919	M:120	2873	0.41	0	18	640277.61	800.17	150	PHD6_3943	120	control
2030	M:111	2198	0.51	0	30	959646.85	979.62	160	PHD6_3943	111	control
2031	M:112	5018	1.28	0	61	9902716.22	3146.86	160	PHD6_3943	112	control
2032	M:113	6047	1.23	0	77	7634009.07	2762.97	160	PHD6_3943	113	control
2033	M:114	4644	0.95	0	60	4895481.7	2212.57	160	PHD6_3943	114	control
2034	M:115	6059	1.12	0	62	7415316.01	2723.11	160	PHD6_3943	115	control
2035	M:116	4230	0.77	0	46	2911410.17	1706.29	160	PHD6_3943	116	control
2036	M:117	9339	2.18	0	106	28978501.35	5383.17	160	PHD6_3943	117	control
2037	M:118	4997	1.14	0	48	4100297.48	2024.92	160	PHD6_3943	118	control
2038	M:119	8080	2.14	0	106	28595204.2	5347.45	160	PHD6_3943	119	control
2039	M:120	2867	0.41	0	17	612610.12	782.69	160	PHD6_3943	120	control
2150	M:111	2007	0.47	0	28	775551.27	880.65	170	PHD6_3943	111	control
2151	M:112	4571	1.17	0	55	8251997.11	2872.63	170	PHD6_3943	112	control
2152	M:113	5952	1.21	0	79	7970316.4	2823.17	170	PHD6_3943	113	control
2153	M:114	4617	0.95	0	49	5243334.98	2289.83	170	PHD6_3943	114	control
2154	M:115	5905	1.09	0	67	7560604.51	2749.66	170	PHD6_3943	115	control
2155	M:116	4089	0.75	0	42	2883900.41	1698.21	170	PHD6_3943	116	control
2156	M:117	7930	1.85	0	119	22021237.15	4692.68	170	PHD6_3943	117	control
2157	M:118	4645	1.06	0	46	3918862.91	1979.61	170	PHD6_3943	118	control
2158	M:119	7660	2.03	0	116	27762438.19	5269.01	170	PHD6_3943	119	control
2159	M:120	2739	0.39	0	17	569940.98	754.94	170	PHD6_3943	120	control
2270	M:111	1898	0.44	0	27	677304.21	822.98	180	PHD6_3943	111	control
2271	M:112	4206	1.08	0	47	6668149.4	2582.28	180	PHD6_3943	112	control
2272	M:113	5619	1.14	0	71	7005639.85	2646.82	180	PHD6_3943	113	control
2273	M:114	4560	0.94	0	48	5170120.95	2273.79	180	PHD6_3943	114	control
2274	M:115	5881	1.09	0	64	7781844.87	2789.6	180	PHD6_3943	115	control
2275	M:116	4072	0.74	0	42	2925852.37	1710.51	180	PHD6_3943	116	control
2276	M:117	7166	1.68	0	89	15755275.99	3969.29	180	PHD6_3943	117	control
2277	M:118	4507	1.03	0	45	3818255.01	1954.04	180	PHD6_3943	118	control
2278	M:119	7234	1.91	0	104	23773364.64	4875.79	180	PHD6_3943	119	control
2279	M:120	2699	0.39	0	16	571113.02	755.72	180	PHD6_3943	120	control
2390	M:111	1949	0.45	0	26	626227.71	791.35	190	PHD6_3943	111	control
2391	M:112	4061	1.04	0	44	5675568.31	2382.35	190	PHD6_3943	112	control
2392	M:113	5551	1.13	0	66	6356092.03	2521.13	190	PHD6_3943	113	control
2393	M:114	5005	1.03	0	68	6702183.48	2588.86	190	PHD6_3943	114	control
2394	M:115	5882	1.09	0	61	7362934.41	2713.47	190	PHD6_3943	115	control
2395	M:116	4202	0.77	0	42	2891737.94	1700.51	190	PHD6_3943	116	control
2396	M:117	7017	1.64	0	75	13645600.2	3694.0	190	PHD6_3943	117	control
2397	M:118	4678	1.07	0	46	3852278.38	1962.72	190	PHD6_3943	118	control
2398	M:119	7141	1.89	0	94	21312471.3	4616.54	190	PHD6_3943	119	control
2399	M:120	2841	0.41	0	16	601375.51	775.48	190	PHD6_3943	120	control
2510	M:111	1835	0.43	0	25	572486.8	756.63	200	PHD6_3943	111	control
2511	M:112	3830	0.98	0	41	5045772.71	2246.28	200	PHD6_3943	112	control
2512	M:113	5359	1.09	0	68	6205284.45	2491.04	200	PHD6_3943	113	control
2513	M:114	5601	1.15	0	101	11116211.86	3334.1	200	PHD6_3943	114	control
2514	M:115	5781	1.07	0	68	7306770.03	2703.1	200	PHD6_3943	115	control
2515	M:116	4090	0.75	0	42	2833619.36	1683.34	200	PHD6_3943	116	control
2516	M:117	6835	1.6	0	74	12673392.75	3559.97	200	PHD6_3943	117	control
2517	M:118	4654	1.06	0	46	3882176.0	1970.32	200	PHD6_3943	118	control
2518	M:119	6919	1.83	0	91	19707716.38	4439.34	200	PHD6_3943	119	control
2519	M:120	2763	0.4	0	16	608161.57	779.85	200	PHD6_3943	120	control
2630	M:111	1785	0.41	0	25	501063.85	707.86	210	PHD6_3943	111	control
2631	M:112	3683	0.94	0	39	4592990.47	2143.13	210	PHD6_3943	112	control
2632	M:113	5240	1.06	0	71	6299797.29	2509.94	210	PHD6_3943	113	control
2633	M:114	6073	1.25	0	108	14497482.69	3807.56	210	PHD6_3943	114	control
2634	M:115	5832	1.08	0	75	7607021.42	2758.08	210	PHD6_3943	115	control
2635	M:116	4027	0.74	0	42	2726463.22	1651.2	210	PHD6_3943	116	control
2636	M:117	6584	1.54	0	67	11492629.35	3390.08	210	PHD6_3943	117	control
2637	M:118	4575	1.05	0	45	3846008.76	1961.12	210	PHD6_3943	118	control
2638	M:119	6692	1.77	0	86	18435322.83	4293.64	210	PHD6_3943	119	control
2639	M:120	2812	0.4	0	15	593226.58	770.21	210	PHD6_3943	120	control
2750	M:111	1714	0.4	0	25	483196.69	695.12	220	PHD6_3943	111	control
2751	M:112	3557	0.91	0	38	4256636.18	2063.16	220	PHD6_3943	112	control
2752	M:113	5199	1.06	0	74	6383314.81	2526.52	220	PHD6_3943	113	control
2753	M:114	6417	1.32	0	109	16758749.57	4093.75	220	PHD6_3943	114	control
2754	M:115	5916	1.1	0	78	7912785.37	2812.97	220	PHD6_3943	115	control
2755	M:116	3974	0.73	0	41	2676413.34	1635.97	220	PHD6_3943	116	control
2756	M:117	6299	1.47	0	61	10047851.4	3169.83	220	PHD6_3943	117	control
2757	M:118	4586	1.05	0	44	3747413.67	1935.82	220	PHD6_3943	118	control
2758	M:119	6532	1.73	0	82	17302067.11	4159.58	220	PHD6_3943	119	control
2759	M:120	2741	0.39	0	16	619962.0	787.38	220	PHD6_3943	120	control
2870	M:111	1687	0.39	0	24	451082.86	671.63	230	PHD6_3943	111	control
2871	M:112	3447	0.88	0	37	3921390.57	1980.25	230	PHD6_3943	112	control
2872	M:113	5076	1.03	0	73	5993731.21	2448.21	230	PHD6_3943	113	control
2873	M:114	6838	1.4	0	108	18597063.09	4312.43	230	PHD6_3943	114	control
2874	M:115	5999	1.11	0	76	8058150.82	2838.69	230	PHD6_3943	115	control
2875	M:116	3917	0.72	0	41	2534451.85	1592.0	230	PHD6_3943	116	control
2876	M:117	5934	1.39	0	59	8670652.94	2944.6	230	PHD6_3943	117	control
2877	M:118	4556	1.04	0	43	3661637.33	1913.54	230	PHD6_3943	118	control
2878	M:119	6300	1.67	0	79	15950485.13	3993.81	230	PHD6_3943	119	control
2879	M:120	2742	0.39	0	15	610482.94	781.33	230	PHD6_3943	120	control
2990	M:111	1677	0.39	0	24	432400.16	657.57	240	PHD6_3943	111	control
2991	M:112	3382	0.86	0	37	3693055.07	1921.73	240	PHD6_3943	112	control
2992	M:113	4888	0.99	0	65	5130945.53	2265.16	240	PHD6_3943	113	control
2993	M:114	7221	1.48	0	103	21132055.74	4596.96	240	PHD6_3943	114	control
2994	M:115	6006	1.11	0	68	7799251.5	2792.71	240	PHD6_3943	115	control
2995	M:116	3855	0.7	0	41	2458252.21	1567.88	240	PHD6_3943	116	control
2996	M:117	5593	1.31	0	58	7474971.77	2734.04	240	PHD6_3943	117	control
2997	M:118	4541	1.04	0	42	3572358.66	1890.07	240	PHD6_3943	118	control
2998	M:119	6085	1.61	0	77	14727049.38	3837.58	240	PHD6_3943	119	control
2999	M:120	2755	0.39	0	15	603737.31	777.01	240	PHD6_3943	120	control
3110	M:111	1686	0.39	0	24	425477.66	652.29	250	PHD6_3943	111	control
3111	M:112	3303	0.84	0	36	3410172.11	1846.67	250	PHD6_3943	112	control
3112	M:113	4644	0.94	0	55	4221723.36	2054.68	250	PHD6_3943	113	control
3113	M:114	7057	1.45	0	99	19696354.74	4438.06	250	PHD6_3943	114	control
3114	M:115	5959	1.1	0	63	7440664.06	2727.76	250	PHD6_3943	115	control
3115	M:116	3856	0.7	0	39	2385038.62	1544.36	250	PHD6_3943	116	control
3116	M:117	5367	1.25	0	57	6603903.36	2569.81	250	PHD6_3943	117	control
3117	M:118	4519	1.03	0	42	3544247.58	1882.62	250	PHD6_3943	118	control
3118	M:119	5888	1.56	0	73	13657690.85	3695.63	250	PHD6_3943	119	control
3119	M:120	2770	0.4	0	15	591808.82	769.29	250	PHD6_3943	120	control
110	M:111	2467	0.45	0	13	236944.3	486.77	0	PHD6_3943	111	induced
111	M:112	2569	0.63	0	18	911826.67	954.9	0	PHD6_3943	112	induced
112	M:113	3347	0.58	0	21	832051.48	912.17	0	PHD6_3943	113	induced
113	M:114	3580	0.64	0	65	2142603.74	1463.76	0	PHD6_3943	114	induced
114	M:115	3911	0.62	0	39	1510905.17	1229.19	0	PHD6_3943	115	induced
115	M:116	2767	0.48	0	15	533237.84	730.23	0	PHD6_3943	116	induced
116	M:117	6668	1.7	0	103	19026867.59	4361.98	0	PHD6_3943	117	induced
117	M:118	7114	1.82	0	102	15993039.84	3999.13	0	PHD6_3943	118	induced
118	M:119	10966	2.88	0	104	36679422.06	6056.35	0	PHD6_3943	119	induced
119	M:120	2867	0.4	0	23	390171.48	624.64	0	PHD6_3943	120	induced
230	M:111	2489	0.45	0	13	241530.49	491.46	10	PHD6_3943	111	induced
231	M:112	2603	0.64	0	16	970532.94	985.16	10	PHD6_3943	112	induced
232	M:113	3419	0.59	0	22	933264.1	966.06	10	PHD6_3943	113	induced
233	M:114	3590	0.64	0	68	2313590.97	1521.05	10	PHD6_3943	114	induced
234	M:115	3695	0.58	0	30	1190638.66	1091.16	10	PHD6_3943	115	induced
235	M:116	2735	0.48	0	14	510860.85	714.75	10	PHD6_3943	116	induced
236	M:117	5971	1.53	0	89	12502326.94	3535.86	10	PHD6_3943	117	induced
237	M:118	7881	2.01	0	132	21132273.16	4596.99	10	PHD6_3943	118	induced
238	M:119	12045	3.16	0	174	50394607.45	7098.92	10	PHD6_3943	119	induced
239	M:120	2717	0.38	0	21	359720.71	599.77	10	PHD6_3943	120	induced
350	M:111	2450	0.44	0	12	202200.83	449.67	20	PHD6_3943	111	induced
351	M:112	2585	0.63	0	15	921905.65	960.16	20	PHD6_3943	112	induced
352	M:113	3461	0.6	0	19	924131.4	961.32	20	PHD6_3943	113	induced
353	M:114	3547	0.64	0	59	1885750.53	1373.23	20	PHD6_3943	114	induced
354	M:115	3536	0.56	0	38	941707.51	970.42	20	PHD6_3943	115	induced
355	M:116	2699	0.47	0	13	461508.27	679.34	20	PHD6_3943	116	induced
356	M:117	5354	1.37	0	69	8702898.52	2950.07	20	PHD6_3943	117	induced
357	M:118	8009	2.04	0	136	22854322.49	4780.62	20	PHD6_3943	118	induced
358	M:119	10849	2.85	0	141	37927757.68	6158.55	20	PHD6_3943	119	induced
359	M:120	2647	0.37	0	22	322945.44	568.28	20	PHD6_3943	120	induced
470	M:111	2335	0.42	0	11	186024.71	431.31	30	PHD6_3943	111	induced
471	M:112	2507	0.61	0	15	898778.09	948.04	30	PHD6_3943	112	induced
472	M:113	3303	0.57	0	19	849730.92	921.81	30	PHD6_3943	113	induced
473	M:114	3384	0.61	0	51	1562125.58	1249.85	30	PHD6_3943	114	induced
474	M:115	3241	0.51	0	45	813407.37	901.89	30	PHD6_3943	115	induced
475	M:116	2605	0.45	0	13	456632.57	675.75	30	PHD6_3943	116	induced
476	M:117	4866	1.24	0	65	7161900.67	2676.17	30	PHD6_3943	117	induced
477	M:118	7493	1.91	0	141	20848668.27	4566.03	30	PHD6_3943	118	induced
478	M:119	9781	2.57	0	130	30682020.95	5539.14	30	PHD6_3943	119	induced
479	M:120	2500	0.35	0	22	313247.44	559.69	30	PHD6_3943	120	induced
590	M:111	2306	0.42	0	12	177891.47	421.77	40	PHD6_3943	111	induced
591	M:112	2445	0.6	0	15	858315.61	926.45	40	PHD6_3943	112	induced
592	M:113	3201	0.55	0	19	744294.88	862.73	40	PHD6_3943	113	induced
593	M:114	3165	0.57	0	43	1243423.32	1115.09	40	PHD6_3943	114	induced
594	M:115	3091	0.49	0	45	703404.93	838.69	40	PHD6_3943	115	induced
595	M:116	2548	0.44	0	14	427554.43	653.88	40	PHD6_3943	116	induced
596	M:117	4577	1.17	0	62	6190602.11	2488.09	40	PHD6_3943	117	induced
597	M:118	7143	1.82	0	122	18659626.83	4319.68	40	PHD6_3943	118	induced
598	M:119	9253	2.43	0	118	28074320.14	5298.52	40	PHD6_3943	119	induced
599	M:120	2498	0.35	0	24	315533.15	561.72	40	PHD6_3943	120	induced
710	M:111	2248	0.41	0	11	173833.64	416.93	50	PHD6_3943	111	induced
711	M:112	2432	0.59	0	15	852180.21	923.14	50	PHD6_3943	112	induced
712	M:113	3135	0.54	0	19	747014.46	864.3	50	PHD6_3943	113	induced
713	M:114	2935	0.53	0	40	992993.48	996.49	50	PHD6_3943	114	induced
714	M:115	2876	0.45	0	37	530847.21	728.59	50	PHD6_3943	115	induced
715	M:116	2414	0.42	0	12	380810.21	617.1	50	PHD6_3943	116	induced
716	M:117	4328	1.11	0	59	5460056.91	2336.68	50	PHD6_3943	117	induced
717	M:118	6843	1.75	0	105	16040541.11	4005.06	50	PHD6_3943	118	induced
718	M:119	8900	2.34	0	105	25637015.54	5063.3	50	PHD6_3943	119	induced
719	M:120	2481	0.34	0	23	333093.6	577.14	50	PHD6_3943	120	induced
830	M:111	2206	0.4	0	11	162011.73	402.51	60	PHD6_3943	111	induced
831	M:112	2382	0.58	0	14	805435.26	897.46	60	PHD6_3943	112	induced
832	M:113	3032	0.53	0	18	687648.04	829.25	60	PHD6_3943	113	induced
833	M:114	2768	0.5	0	39	833773.76	913.11	60	PHD6_3943	114	induced
834	M:115	2778	0.44	0	30	438510.9	662.2	60	PHD6_3943	115	induced
835	M:116	2383	0.41	0	13	362279.0	601.9	60	PHD6_3943	116	induced
836	M:117	4148	1.06	0	56	4813109.67	2193.88	60	PHD6_3943	117	induced
837	M:118	6671	1.7	0	107	15354956.02	3918.54	60	PHD6_3943	118	induced
838	M:119	8604	2.26	0	107	24032848.2	4902.33	60	PHD6_3943	119	induced
839	M:120	2496	0.35	0	23	326948.79	571.79	60	PHD6_3943	120	induced
950	M:111	2113	0.38	0	10	152582.13	390.62	70	PHD6_3943	111	induced
951	M:112	2287	0.56	0	14	752114.35	867.25	70	PHD6_3943	112	induced
952	M:113	2872	0.5	0	18	628833.08	792.99	70	PHD6_3943	113	induced
953	M:114	2608	0.47	0	36	735316.46	857.51	70	PHD6_3943	114	induced
954	M:115	2619	0.41	0	26	371622.32	609.61	70	PHD6_3943	115	induced
955	M:116	2317	0.4	0	12	364308.8	603.58	70	PHD6_3943	116	induced
956	M:117	3978	1.02	0	54	4385613.5	2094.19	70	PHD6_3943	117	induced
957	M:118	6514	1.66	0	93	14355953.78	3788.93	70	PHD6_3943	118	induced
958	M:119	8287	2.17	0	93	21891843.28	4678.87	70	PHD6_3943	119	induced
959	M:120	2421	0.34	0	21	317973.06	563.89	70	PHD6_3943	120	induced
1070	M:111	1975	0.36	0	10	137746.05	371.14	80	PHD6_3943	111	induced
1071	M:112	2119	0.52	0	13	655616.25	809.7	80	PHD6_3943	112	induced
1072	M:113	2666	0.46	0	16	556823.76	746.21	80	PHD6_3943	113	induced
1073	M:114	2481	0.45	0	36	698849.8	835.97	80	PHD6_3943	114	induced
1074	M:115	2447	0.39	0	26	324218.04	569.4	80	PHD6_3943	115	induced
1075	M:116	2178	0.38	0	12	325079.61	570.16	80	PHD6_3943	116	induced
1076	M:117	3760	0.96	0	52	4054347.88	2013.54	80	PHD6_3943	117	induced
1077	M:118	6307	1.61	0	88	13432249.83	3665.0	80	PHD6_3943	118	induced
1078	M:119	7862	2.06	0	88	19641828.37	4431.91	80	PHD6_3943	119	induced
1079	M:120	2307	0.32	0	20	288687.0	537.3	80	PHD6_3943	120	induced
1190	M:111	1987	0.36	0	10	133183.93	364.94	90	PHD6_3943	111	induced
1191	M:112	2087	0.51	0	13	614077.61	783.63	90	PHD6_3943	112	induced
1192	M:113	2623	0.45	0	16	519297.22	720.62	90	PHD6_3943	113	induced
1193	M:114	2496	0.45	0	36	703675.95	838.85	90	PHD6_3943	114	induced
1194	M:115	2458	0.39	0	26	318870.52	564.69	90	PHD6_3943	115	induced
1195	M:116	2209	0.38	0	12	334126.69	578.04	90	PHD6_3943	116	induced
1196	M:117	3699	0.95	0	52	3796101.64	1948.36	90	PHD6_3943	117	induced
1197	M:118	6122	1.56	0	79	12054612.31	3471.98	90	PHD6_3943	118	induced
1198	M:119	7593	1.99	0	79	17398757.39	4171.18	90	PHD6_3943	119	induced
1199	M:120	2314	0.32	0	20	280119.39	529.26	90	PHD6_3943	120	induced
1310	M:111	2152	0.39	0	10	163935.18	404.89	100	PHD6_3943	111	induced
1311	M:112	2173	0.53	0	14	637683.03	798.55	100	PHD6_3943	112	induced
1312	M:113	2723	0.47	0	17	528178.33	726.76	100	PHD6_3943	113	induced
1313	M:114	2601	0.47	0	37	734362.15	856.95	100	PHD6_3943	114	induced
1314	M:115	2556	0.4	0	25	333277.34	577.3	100	PHD6_3943	115	induced
1315	M:116	2261	0.39	0	12	335996.64	579.65	100	PHD6_3943	116	induced
1316	M:117	3762	0.96	0	52	3618352.64	1902.2	100	PHD6_3943	117	induced
1317	M:118	6212	1.59	0	79	11840126.22	3440.95	100	PHD6_3943	118	induced
1318	M:119	7583	1.99	0	79	16427982.3	4053.14	100	PHD6_3943	119	induced
1319	M:120	2410	0.33	0	20	290906.84	539.36	100	PHD6_3943	120	induced
1430	M:111	2150	0.39	0	15	187933.28	433.51	110	PHD6_3943	111	induced
1431	M:112	2132	0.52	0	14	618809.7	786.64	110	PHD6_3943	112	induced
1432	M:113	2669	0.46	0	17	510051.2	714.18	110	PHD6_3943	113	induced
1433	M:114	2606	0.47	0	35	732652.81	855.95	110	PHD6_3943	114	induced
1434	M:115	2551	0.4	0	27	347491.64	589.48	110	PHD6_3943	115	induced
1435	M:116	2262	0.39	0	12	352885.72	594.04	110	PHD6_3943	116	induced
1436	M:117	3699	0.94	0	50	3456560.51	1859.18	110	PHD6_3943	117	induced
1437	M:118	6116	1.56	0	75	11390669.45	3375.01	110	PHD6_3943	118	induced
1438	M:119	7389	1.94	0	75	15302692.88	3911.87	110	PHD6_3943	119	induced
1439	M:120	2363	0.33	0	19	288111.05	536.76	110	PHD6_3943	120	induced
1550	M:111	2171	0.39	0	14	163740.68	404.65	120	PHD6_3943	111	induced
1551	M:112	2182	0.53	0	14	551076.0	742.34	120	PHD6_3943	112	induced
1552	M:113	2861	0.5	0	16	437051.84	661.1	120	PHD6_3943	113	induced
1553	M:114	2815	0.51	0	27	488753.41	699.11	120	PHD6_3943	114	induced
1554	M:115	3018	0.48	0	16	374186.59	611.71	120	PHD6_3943	115	induced
1555	M:116	2548	0.44	0	11	389081.19	623.76	120	PHD6_3943	116	induced
1556	M:117	3487	0.89	0	42	2565712.73	1601.78	120	PHD6_3943	117	induced
1557	M:118	6000	1.53	0	64	8698577.05	2949.34	120	PHD6_3943	118	induced
1558	M:119	7292	1.91	0	64	12648554.97	3556.48	120	PHD6_3943	119	induced
1559	M:120	2508	0.35	0	14	261396.75	511.27	120	PHD6_3943	120	induced
1670	M:111	2159	0.39	0	16	188113.08	433.72	130	PHD6_3943	111	induced
1671	M:112	2337	0.57	0	16	765812.66	875.11	130	PHD6_3943	112	induced
1672	M:113	2990	0.52	0	17	566768.88	752.84	130	PHD6_3943	113	induced
1673	M:114	2912	0.52	0	32	678304.33	823.59	130	PHD6_3943	114	induced
1674	M:115	3286	0.52	0	19	654125.98	808.78	130	PHD6_3943	115	induced
1675	M:116	2532	0.44	0	14	475530.6	689.59	130	PHD6_3943	116	induced
1676	M:117	3716	0.95	0	49	3216374.22	1793.43	130	PHD6_3943	117	induced
1677	M:118	6160	1.57	0	60	8608047.23	2933.95	130	PHD6_3943	118	induced
1678	M:119	7826	2.05	0	60	14173511.86	3764.77	130	PHD6_3943	119	induced
1679	M:120	2607	0.36	0	15	335870.95	579.54	130	PHD6_3943	120	induced
1790	M:111	2418	0.44	0	17	277992.73	527.25	140	PHD6_3943	111	induced
1791	M:112	2669	0.65	0	19	1157305.51	1075.78	140	PHD6_3943	112	induced
1792	M:113	3394	0.59	0	24	951779.61	975.59	140	PHD6_3943	113	induced
1793	M:114	3224	0.58	0	41	1082121.8	1040.25	140	PHD6_3943	114	induced
1794	M:115	3930	0.62	0	30	1421656.12	1192.33	140	PHD6_3943	115	induced
1795	M:116	2747	0.48	0	17	650022.77	806.24	140	PHD6_3943	116	induced
1796	M:117	4049	1.03	0	55	4150050.78	2037.17	140	PHD6_3943	117	induced
1797	M:118	6611	1.69	0	63	9641550.81	3105.08	140	PHD6_3943	118	induced
1798	M:119	8623	2.26	0	67	17077104.01	4132.45	140	PHD6_3943	119	induced
1799	M:120	2898	0.4	0	15	460332.0	678.48	140	PHD6_3943	120	induced
1910	M:111	2987	0.54	0	19	673749.23	820.82	150	PHD6_3943	111	induced
1911	M:112	3357	0.82	0	34	2578890.1	1605.89	150	PHD6_3943	112	induced
1912	M:113	4175	0.72	0	34	2025462.59	1423.19	150	PHD6_3943	113	induced
1913	M:114	3843	0.69	0	49	2037486.76	1427.41	150	PHD6_3943	114	induced
1914	M:115	4360	0.69	0	30	1806987.29	1344.24	150	PHD6_3943	115	induced
1915	M:116	2949	0.51	0	19	822096.25	906.7	150	PHD6_3943	116	induced
1916	M:117	4324	1.1	0	58	4831872.26	2198.15	150	PHD6_3943	117	induced
1917	M:118	6957	1.78	0	59	10304593.75	3210.08	150	PHD6_3943	118	induced
1918	M:119	9183	2.41	0	64	18679896.73	4322.02	150	PHD6_3943	119	induced
1919	M:120	2992	0.41	0	15	494210.44	703.0	150	PHD6_3943	120	induced
2030	M:111	3435	0.62	0	28	1144787.61	1069.95	160	PHD6_3943	111	induced
2031	M:112	3980	0.97	0	43	4201558.35	2049.77	160	PHD6_3943	112	induced
2032	M:113	5316	0.92	0	55	4574134.32	2138.72	160	PHD6_3943	113	induced
2033	M:114	4566	0.82	0	55	3652008.77	1911.02	160	PHD6_3943	114	induced
2034	M:115	5016	0.79	0	48	2726491.7	1651.21	160	PHD6_3943	115	induced
2035	M:116	2975	0.52	0	18	823945.97	907.71	160	PHD6_3943	116	induced
2036	M:117	4185	1.07	0	54	4537744.47	2130.2	160	PHD6_3943	117	induced
2037	M:118	6882	1.76	0	61	10649977.78	3263.43	160	PHD6_3943	118	induced
2038	M:119	9184	2.41	0	61	18977057.17	4356.27	160	PHD6_3943	119	induced
2039	M:120	2953	0.41	0	16	460678.69	678.73	160	PHD6_3943	120	induced
2150	M:111	3519	0.64	0	31	1367812.08	1169.53	170	PHD6_3943	111	induced
2151	M:112	4037	0.99	0	42	4410597.19	2100.14	170	PHD6_3943	112	induced
2152	M:113	6165	1.07	0	59	6363758.5	2522.65	170	PHD6_3943	113	induced
2153	M:114	5399	0.97	0	59	5452308.64	2335.02	170	PHD6_3943	114	induced
2154	M:115	5451	0.86	0	56	3733656.13	1932.27	170	PHD6_3943	115	induced
2155	M:116	2865	0.5	0	18	793428.31	890.75	170	PHD6_3943	116	induced
2156	M:117	3943	1.01	0	48	3843837.73	1960.57	170	PHD6_3943	117	induced
2157	M:118	6522	1.66	0	59	9667071.28	3109.19	170	PHD6_3943	118	induced
2158	M:119	8555	2.25	0	59	16671776.1	4083.11	170	PHD6_3943	119	induced
2159	M:120	2792	0.39	0	17	441522.1	664.47	170	PHD6_3943	120	induced
2270	M:111	3845	0.7	0	29	1545822.91	1243.31	180	PHD6_3943	111	induced
2271	M:112	3960	0.97	0	36	3721778.07	1929.19	180	PHD6_3943	112	induced
2272	M:113	6872	1.19	0	55	7356406.94	2712.27	180	PHD6_3943	113	induced
2273	M:114	6376	1.15	0	56	7421061.15	2724.16	180	PHD6_3943	114	induced
2274	M:115	6028	0.95	0	49	4585052.98	2141.27	180	PHD6_3943	115	induced
2275	M:116	2980	0.52	0	17	788180.27	887.8	180	PHD6_3943	116	induced
2276	M:117	3876	0.99	0	41	3233362.77	1798.16	180	PHD6_3943	117	induced
2277	M:118	6371	1.63	0	55	8614424.9	2935.03	180	PHD6_3943	118	induced
2278	M:119	8121	2.13	0	55	14262818.55	3776.61	180	PHD6_3943	119	induced
2279	M:120	2885	0.4	0	18	441454.11	664.42	180	PHD6_3943	120	induced
2390	M:111	3710	0.67	0	26	1322222.91	1149.88	190	PHD6_3943	111	induced
2391	M:112	3719	0.91	0	32	3019310.57	1737.62	190	PHD6_3943	112	induced
2392	M:113	7204	1.25	0	68	8323027.3	2884.97	190	PHD6_3943	113	induced
2393	M:114	7334	1.32	0	81	11655393.06	3414.0	190	PHD6_3943	114	induced
2394	M:115	6320	1.0	0	60	5667045.91	2380.56	190	PHD6_3943	115	induced
2395	M:116	2939	0.51	0	16	735223.12	857.45	190	PHD6_3943	116	induced
2396	M:117	3723	0.95	0	37	2834983.61	1683.74	190	PHD6_3943	117	induced
2397	M:118	6319	1.61	0	79	9328484.61	3054.26	190	PHD6_3943	118	induced
2398	M:119	7897	2.07	0	79	14651532.07	3827.73	190	PHD6_3943	119	induced
2399	M:120	2848	0.39	0	18	420985.62	648.83	190	PHD6_3943	120	induced
2510	M:111	3436	0.62	0	22	1045242.95	1022.37	200	PHD6_3943	111	induced
2511	M:112	3470	0.85	0	29	2589900.45	1609.32	200	PHD6_3943	112	induced
2512	M:113	6982	1.21	0	55	7677627.62	2770.85	200	PHD6_3943	113	induced
2513	M:114	7417	1.33	0	72	11909263.98	3450.98	200	PHD6_3943	114	induced
2514	M:115	5599	0.88	0	45	3987055.36	1996.76	200	PHD6_3943	115	induced
2515	M:116	2832	0.49	0	15	700537.21	836.98	200	PHD6_3943	116	induced
2516	M:117	3575	0.91	0	36	2595932.87	1611.19	200	PHD6_3943	117	induced
2517	M:118	6186	1.58	0	68	9088167.11	3014.66	200	PHD6_3943	118	induced
2518	M:119	7539	1.98	0	68	13529996.19	3678.31	200	PHD6_3943	119	induced
2519	M:120	2740	0.38	0	18	410044.7	640.35	200	PHD6_3943	120	induced
2630	M:111	3310	0.6	0	21	889080.34	942.91	210	PHD6_3943	111	induced
2631	M:112	3342	0.82	0	27	2303256.85	1517.65	210	PHD6_3943	112	induced
2632	M:113	6757	1.17	0	56	7078626.15	2660.57	210	PHD6_3943	113	induced
2633	M:114	7109	1.28	0	61	10472691.72	3236.15	210	PHD6_3943	114	induced
2634	M:115	4834	0.76	0	35	2477396.79	1573.97	210	PHD6_3943	115	induced
2635	M:116	2802	0.49	0	15	681703.14	825.65	210	PHD6_3943	116	induced
2636	M:117	3487	0.89	0	35	2417989.56	1554.99	210	PHD6_3943	117	induced
2637	M:118	6065	1.55	0	61	8539865.97	2922.3	210	PHD6_3943	118	induced
2638	M:119	7270	1.91	0	61	12214835.32	3494.97	210	PHD6_3943	119	induced
2639	M:120	2722	0.38	0	19	398300.1	631.11	210	PHD6_3943	120	induced
2750	M:111	3067	0.56	0	19	739242.99	859.79	220	PHD6_3943	111	induced
2751	M:112	3098	0.76	0	25	1938182.15	1392.19	220	PHD6_3943	112	induced
2752	M:113	6402	1.11	0	60	6636366.49	2576.11	220	PHD6_3943	113	induced
2753	M:114	6778	1.22	0	63	9342445.08	3056.54	220	PHD6_3943	114	induced
2754	M:115	4267	0.67	0	30	1707004.67	1306.52	220	PHD6_3943	115	induced
2755	M:116	2692	0.47	0	14	635945.0	797.46	220	PHD6_3943	116	induced
2756	M:117	3324	0.85	0	34	2238223.28	1496.07	220	PHD6_3943	117	induced
2757	M:118	6051	1.54	0	63	9418107.94	3068.89	220	PHD6_3943	118	induced
2758	M:119	7049	1.85	0	63	12166427.52	3488.04	220	PHD6_3943	119	induced
2759	M:120	2612	0.36	0	18	368987.72	607.44	220	PHD6_3943	120	induced
2870	M:111	3047	0.55	0	18	674920.88	821.54	230	PHD6_3943	111	induced
2871	M:112	3048	0.75	0	23	1819394.26	1348.85	230	PHD6_3943	112	induced
2872	M:113	6452	1.12	0	71	6784724.29	2604.75	230	PHD6_3943	113	induced
2873	M:114	6652	1.2	0	71	8914138.43	2985.66	230	PHD6_3943	114	induced
2874	M:115	3966	0.63	0	25	1272175.51	1127.91	230	PHD6_3943	115	induced
2875	M:116	2706	0.47	0	14	647317.66	804.56	230	PHD6_3943	116	induced
2876	M:117	3347	0.86	0	33	2165420.84	1471.54	230	PHD6_3943	117	induced
2877	M:118	6301	1.61	0	72	10876500.93	3297.95	230	PHD6_3943	118	induced
2878	M:119	7117	1.87	0	72	12818334.35	3580.27	230	PHD6_3943	119	induced
2879	M:120	2636	0.37	0	20	392403.78	626.42	230	PHD6_3943	120	induced
2990	M:111	2954	0.54	0	17	573930.32	757.58	240	PHD6_3943	111	induced
2991	M:112	2977	0.73	0	22	1644353.63	1282.32	240	PHD6_3943	112	induced
2992	M:113	6107	1.06	0	53	5622685.05	2371.22	240	PHD6_3943	113	induced
2993	M:114	6203	1.11	0	53	6976542.14	2641.31	240	PHD6_3943	114	induced
2994	M:115	3788	0.6	0	22	1024249.45	1012.05	240	PHD6_3943	115	induced
2995	M:116	2720	0.47	0	14	623231.48	789.45	240	PHD6_3943	116	induced
2996	M:117	3340	0.85	0	32	2073176.74	1439.85	240	PHD6_3943	117	induced
2997	M:118	6119	1.56	0	54	9026441.94	3004.4	240	PHD6_3943	118	induced
2998	M:119	6927	1.82	0	54	11185182.67	3344.43	240	PHD6_3943	119	induced
2999	M:120	2710	0.38	0	20	393866.41	627.59	240	PHD6_3943	120	induced
3110	M:111	2755	0.5	0	15	500454.84	707.43	250	PHD6_3943	111	induced
3111	M:112	2762	0.68	0	19	1443881.1	1201.62	250	PHD6_3943	112	induced
3112	M:113	5695	0.99	0	59	5186201.93	2277.32	250	PHD6_3943	113	induced
3113	M:114	5758	1.03	0	59	6438011.65	2537.32	250	PHD6_3943	114	induced
3114	M:115	3502	0.55	0	18	847301.7	920.49	250	PHD6_3943	115	induced
3115	M:116	2599	0.45	0	14	592418.24	769.69	250	PHD6_3943	116	induced
3116	M:117	3165	0.81	0	32	1940340.14	1392.96	250	PHD6_3943	117	induced
3117	M:118	6012	1.53	0	59	9685149.93	3112.1	250	PHD6_3943	118	induced
3118	M:119	6733	1.77	0	59	11411961.4	3378.16	250	PHD6_3943	119	induced
3119	M:120	2572	0.36	0	22	377955.59	614.78	250	PHD6_3943	120	induced
