# Supplementary material for: Synthetic hormone-responsive transcription factors can monitor and re-program plant development
Source: eLife. 2018 May 1;7:e34702. doi: 10.7554/eLife.34702 (PMC5976440; doi:10.7554/eLife.34702)
Supplement: Figure 1—source data 5. [file elife-34702-fig1-data5.csv]

	Area Label	Overall [cps]	Average [cps]	Min [cps]	Max [cps]	Variance [cps]	Deviation [cps]	time	genotype	area_label	treatment
20	M:21	1.11586206897	0.32	0	21	487311.74	698.08	0	PHD5_4040	21	control
21	M:22	1.10022396417	0.38	0	16	516372.28	718.59	0	PHD5_4040	22	control
22	M:23	1.11269430052	0.3	0	13	204263.61	451.96	0	PHD5_4040	23	control
23	M:24	0.828689759036	0.67	0	30	1823994.33	1350.55	0	PHD5_4040	24	control
24	M:25	1.01177240026	0.34	0	21	414471.08	643.79	0	PHD5_4040	25	control
25	M:26	1.06628425749	0.34	0	21	497870.7	705.6	0	PHD5_4040	26	control
26	M:27	1.13707776905	0.65	0	21	1374904.99	1172.56	0	PHD5_4040	27	control
27	M:28	1.01757910598	0.43	0	29	1038509.05	1019.07	0	PHD5_4040	28	control
28	M:29	0.951219512195	0.31	0	8	236620.15	486.44	0	PHD5_4040	29	control
29	M:30	1.14285714286	0.23	0	12	189619.36	435.45	0	PHD5_4040	30	control
140	M:21	1.10689655172	0.32	0	20	492128.53	701.52	10	PHD5_4040	21	control
141	M:22	1.11478163494	0.39	0	18	575496.55	758.61	10	PHD5_4040	22	control
142	M:23	1.12629533679	0.3	0	16	251429.28	501.43	10	PHD5_4040	23	control
143	M:24	0.903614457831	0.74	0	27	2107299.88	1451.65	10	PHD5_4040	24	control
144	M:25	1.02223675605	0.35	0	20	450181.11	670.96	10	PHD5_4040	25	control
145	M:26	1.04907584449	0.33	0	20	498543.22	706.08	10	PHD5_4040	26	control
146	M:27	1.13354281225	0.65	0	21	1371045.38	1170.92	10	PHD5_4040	27	control
147	M:28	1.00904068307	0.43	0	29	1006728.99	1003.36	10	PHD5_4040	28	control
148	M:29	0.979223125565	0.32	0	9	280761.51	529.87	10	PHD5_4040	29	control
149	M:30	1.14926739927	0.23	0	12	207061.14	455.04	10	PHD5_4040	30	control
260	M:21	1.13310344828	0.33	0	20	514772.85	717.48	20	PHD5_4040	21	control
261	M:22	1.13605823068	0.4	0	18	609495.77	780.7	20	PHD5_4040	22	control
262	M:23	1.15738341969	0.31	0	20	295560.27	543.65	20	PHD5_4040	23	control
263	M:24	1.01280120482	0.82	0	32	2615834.01	1617.35	20	PHD5_4040	24	control
264	M:25	1.06147809026	0.36	0	22	515264.41	717.82	20	PHD5_4040	25	control
265	M:26	1.06054811982	0.34	0	20	504689.7	710.42	20	PHD5_4040	26	control
266	M:27	1.11979575805	0.64	0	20	1309439.58	1144.31	20	PHD5_4040	27	control
267	M:28	1.04319437469	0.44	0	30	1090402.7	1044.22	20	PHD5_4040	28	control
268	M:29	1.04155374887	0.34	0	10	346026.01	588.24	20	PHD5_4040	29	control
269	M:30	1.14926739927	0.23	0	11	209254.32	457.44	20	PHD5_4040	30	control
380	M:21	1.11517241379	0.32	0	20	517297.9	719.23	30	PHD5_4040	21	control
381	M:22	1.1209406495	0.39	0	18	613201.59	783.07	30	PHD5_4040	22	control
382	M:23	1.14702072539	0.31	0	22	321709.77	567.19	30	PHD5_4040	23	control
383	M:24	1.08734939759	0.89	0	35	3114184.75	1764.71	30	PHD5_4040	24	control
384	M:25	1.05886200131	0.36	0	24	542581.62	736.6	30	PHD5_4040	25	control
385	M:26	1.0407903123	0.33	0	20	503107.17	709.3	30	PHD5_4040	26	control
386	M:27	1.0758051846	0.62	0	19	1201768.6	1096.25	30	PHD5_4040	27	control
387	M:28	1.041185334	0.44	0	30	1107249.82	1052.26	30	PHD5_4040	28	control
388	M:29	1.05420054201	0.34	0	10	381139.07	617.36	30	PHD5_4040	29	control
389	M:30	1.11904761905	0.22	0	11	203577.63	451.2	30	PHD5_4040	30	control
500	M:21	1.08	0.31	0	19	515226.82	717.79	40	PHD5_4040	21	control
501	M:22	1.08230683091	0.38	0	17	594701.03	771.17	40	PHD5_4040	22	control
502	M:23	1.10751295337	0.3	0	22	319121.16	564.91	40	PHD5_4040	23	control
503	M:24	1.11935240964	0.91	0	36	3297623.71	1815.94	40	PHD5_4040	24	control
504	M:25	1.03073904513	0.35	0	25	533639.54	730.51	40	PHD5_4040	25	control
505	M:26	1.00892288082	0.32	0	19	493378.87	702.41	40	PHD5_4040	26	control
506	M:27	1.02199528672	0.59	0	19	1099282.65	1048.47	40	PHD5_4040	27	control
507	M:28	1.02260170768	0.43	0	28	1097308.63	1047.53	40	PHD5_4040	28	control
508	M:29	1.0487804878	0.34	0	11	404082.79	635.68	40	PHD5_4040	29	control
509	M:30	1.06776556777	0.21	0	11	188838.18	434.56	40	PHD5_4040	30	control
620	M:21	1.10965517241	0.32	0	19	501990.97	708.51	50	PHD5_4040	21	control
621	M:22	1.10358342665	0.38	0	17	576552.23	759.31	50	PHD5_4040	22	control
622	M:23	1.13471502591	0.3	0	21	301692.25	549.27	50	PHD5_4040	23	control
623	M:24	1.11106927711	0.9	0	35	3257081.87	1804.74	50	PHD5_4040	24	control
624	M:25	1.04054937868	0.35	0	26	521064.22	721.85	50	PHD5_4040	25	control
625	M:26	1.0235818993	0.33	0	19	483808.3	695.56	50	PHD5_4040	26	control
626	M:27	1.01060487038	0.58	0	19	1041988.27	1020.78	50	PHD5_4040	27	control
627	M:28	1.03465595178	0.44	0	25	1077960.45	1038.25	50	PHD5_4040	28	control
628	M:29	1.07497741644	0.35	0	11	418788.83	647.14	50	PHD5_4040	29	control
629	M:30	1.08882783883	0.22	0	12	180055.42	424.33	50	PHD5_4040	30	control
740	M:21	1.11724137931	0.32	0	18	479817.26	692.69	60	PHD5_4040	21	control
741	M:22	1.10190369541	0.38	0	17	559778.78	748.18	60	PHD5_4040	22	control
742	M:23	1.12694300518	0.3	0	20	280037.6	529.19	60	PHD5_4040	23	control
743	M:24	1.0952560241	0.89	0	33	3093288.77	1758.77	60	PHD5_4040	24	control
744	M:25	1.03139306736	0.35	0	25	497390.85	705.26	60	PHD5_4040	25	control
745	M:26	1.0235818993	0.33	0	19	477797.18	691.23	60	PHD5_4040	26	control
746	M:27	1.00157109191	0.57	0	19	1011533.53	1005.75	60	PHD5_4040	27	control
747	M:28	1.02963335008	0.44	0	23	1063182.13	1031.11	60	PHD5_4040	28	control
748	M:29	1.08581752484	0.35	0	12	433374.79	658.31	60	PHD5_4040	29	control
749	M:30	1.08241758242	0.22	0	11	171595.58	414.24	60	PHD5_4040	30	control
860	M:21	1.03448275862	0.3	0	18	457694.49	676.53	70	PHD5_4040	21	control
861	M:22	1.04479283315	0.36	0	17	549312.26	741.16	70	PHD5_4040	22	control
862	M:23	1.05310880829	0.28	0	18	258730.36	508.66	70	PHD5_4040	23	control
863	M:24	1.06588855422	0.87	0	31	2974885.68	1724.79	70	PHD5_4040	24	control
864	M:25	0.979725310661	0.33	0	23	485488.87	696.77	70	PHD5_4040	25	control
865	M:26	0.969407265774	0.31	0	18	474409.47	688.77	70	PHD5_4040	26	control
866	M:27	0.94344069128	0.54	0	19	951932.06	975.67	70	PHD5_4040	27	control
867	M:28	0.996484178805	0.42	0	22	1075620.08	1037.12	70	PHD5_4040	28	control
868	M:29	1.0487804878	0.34	0	13	442538.18	665.24	70	PHD5_4040	29	control
869	M:30	1.01373626374	0.2	0	11	165289.86	406.56	70	PHD5_4040	30	control
980	M:21	1.01172413793	0.29	0	18	443888.83	666.25	80	PHD5_4040	21	control
981	M:22	1.02071668533	0.36	0	18	541136.63	735.62	80	PHD5_4040	22	control
982	M:23	1.01295336788	0.27	0	17	232389.51	482.07	80	PHD5_4040	23	control
983	M:24	1.03953313253	0.85	0	30	2826115.82	1681.11	80	PHD5_4040	24	control
984	M:25	0.970568999346	0.33	0	24	501383.9	708.08	80	PHD5_4040	25	control
985	M:26	0.959847036329	0.31	0	18	477888.88	691.3	80	PHD5_4040	26	control
986	M:27	0.957187745483	0.55	0	20	995173.35	997.58	80	PHD5_4040	27	control
987	M:28	0.989954796585	0.42	0	21	1086836.37	1042.51	80	PHD5_4040	28	control
988	M:29	1.03342366757	0.34	0	12	432186.97	657.41	80	PHD5_4040	29	control
989	M:30	0.99358974359	0.2	0	12	164307.18	405.35	80	PHD5_4040	30	control
1100	M:21	1.0	0.29	0	16	412054.72	641.91	90	PHD5_4040	21	control
1101	M:22	1.00895856663	0.35	0	17	512453.25	715.86	90	PHD5_4040	22	control
1102	M:23	1.00388601036	0.27	0	15	216656.4	465.46	90	PHD5_4040	23	control
1103	M:24	1.0203313253	0.83	0	29	2725800.15	1651.0	90	PHD5_4040	24	control
1104	M:25	0.974493132767	0.33	0	23	523061.3	723.23	90	PHD5_4040	25	control
1105	M:26	0.963671128107	0.31	0	18	478202.45	691.52	90	PHD5_4040	26	control
1106	M:27	0.96465043205	0.55	0	20	995228.82	997.61	90	PHD5_4040	27	control
1107	M:28	0.994475138122	0.42	0	23	1105266.47	1051.32	90	PHD5_4040	28	control
1108	M:29	1.02800361337	0.33	0	13	421092.04	648.92	90	PHD5_4040	29	control
1109	M:30	0.992673992674	0.2	0	12	159466.69	399.33	90	PHD5_4040	30	control
1220	M:21	0.944827586207	0.27	0	16	385696.27	621.04	100	PHD5_4040	21	control
1221	M:22	0.947368421053	0.33	0	16	472597.96	687.46	100	PHD5_4040	22	control
1222	M:23	0.935233160622	0.25	0	14	193975.43	440.43	100	PHD5_4040	23	control
1223	M:24	0.982304216867	0.8	0	29	2634173.18	1623.01	100	PHD5_4040	24	control
1224	M:25	0.959450621321	0.33	0	23	546719.91	739.41	100	PHD5_4040	25	control
1225	M:26	0.933715742511	0.3	0	17	463035.17	680.47	100	PHD5_4040	26	control
1226	M:27	0.917124901807	0.53	0	21	946876.24	973.08	100	PHD5_4040	27	control
1227	M:28	0.9673530889	0.41	0	25	1102686.76	1050.09	100	PHD5_4040	28	control
1228	M:29	0.975609756098	0.32	0	12	386670.63	621.83	100	PHD5_4040	29	control
1229	M:30	0.955128205128	0.19	0	12	156575.64	395.7	100	PHD5_4040	30	control
1340	M:21	1.0	0.29	0	16	412266.41	642.08	110	PHD5_4040	21	control
1341	M:22	1.0	0.35	0	16	477490.1	691.01	110	PHD5_4040	22	control
1342	M:23	1.0	0.27	0	13	196255.45	443.01	110	PHD5_4040	23	control
1343	M:24	1.0	0.81	0	30	2632734.25	1622.57	110	PHD5_4040	24	control
1344	M:25	1.0	0.34	0	23	570360.5	755.22	110	PHD5_4040	25	control
1345	M:26	1.0	0.32	0	17	513855.55	716.84	110	PHD5_4040	26	control
1346	M:27	1.0	0.57	0	24	1123870.94	1060.13	110	PHD5_4040	27	control
1347	M:28	1.0	0.42	0	25	1120696.66	1058.63	110	PHD5_4040	28	control
1348	M:29	1.0	0.33	0	12	377878.54	614.72	110	PHD5_4040	29	control
1349	M:30	1.0	0.2	0	11	155148.13	393.89	110	PHD5_4040	30	control
1460	M:21	1.02896551724	0.3	0	16	425754.99	652.5	120	PHD5_4040	21	control
1461	M:22	0.989921612542	0.34	0	15	449096.23	670.15	120	PHD5_4040	22	control
1462	M:23	1.00259067358	0.27	0	10	167492.08	409.26	120	PHD5_4040	23	control
1463	M:24	0.932228915663	0.76	0	26	2130079.4	1459.48	120	PHD5_4040	24	control
1464	M:25	1.01569653368	0.34	0	20	485324.0	696.65	120	PHD5_4040	25	control
1465	M:26	1.04461440408	0.33	0	18	487208.2	698.0	120	PHD5_4040	26	control
1466	M:27	0.939120188531	0.54	0	17	880980.64	938.61	120	PHD5_4040	27	control
1467	M:28	0.970868910095	0.41	0	22	919626.98	958.97	120	PHD5_4040	28	control
1468	M:29	0.967479674797	0.31	0	11	316556.8	562.63	120	PHD5_4040	29	control
1469	M:30	0.971611721612	0.2	0	11	139025.99	372.86	120	PHD5_4040	30	control
1580	M:21	0.98	0.28	0	15	396056.92	629.33	130	PHD5_4040	21	control
1581	M:22	0.954647256439	0.33	0	15	418944.46	647.26	130	PHD5_4040	22	control
1582	M:23	0.941062176166	0.25	0	9	148299.59	385.1	130	PHD5_4040	23	control
1583	M:24	0.882530120482	0.72	0	25	1926412.23	1387.95	130	PHD5_4040	24	control
1584	M:25	0.950294310007	0.32	0	17	430309.75	655.98	130	PHD5_4040	25	control
1585	M:26	0.958572339069	0.31	0	15	398180.52	631.02	130	PHD5_4040	26	control
1586	M:27	0.899842890809	0.52	0	17	827040.41	909.42	130	PHD5_4040	27	control
1587	M:28	0.911602209945	0.39	0	20	827904.37	909.89	130	PHD5_4040	28	control
1588	M:29	0.908762420958	0.3	0	10	278622.44	527.85	130	PHD5_4040	29	control
1589	M:30	0.921245421245	0.18	0	11	127953.18	357.71	130	PHD5_4040	30	control
1700	M:21	1.00689655172	0.29	0	15	372972.07	610.71	140	PHD5_4040	21	control
1701	M:22	0.954647256439	0.33	0	15	380274.54	616.66	140	PHD5_4040	22	control
1702	M:23	0.966968911917	0.26	0	10	143599.31	378.94	140	PHD5_4040	23	control
1703	M:24	0.857680722892	0.7	0	25	1792174.56	1338.72	140	PHD5_4040	24	control
1704	M:25	0.962066710268	0.33	0	17	410026.99	640.33	140	PHD5_4040	25	control
1705	M:26	0.95729764181	0.31	0	15	366538.29	605.42	140	PHD5_4040	26	control
1706	M:27	0.922230950511	0.53	0	17	859427.31	927.05	140	PHD5_4040	27	control
1707	M:28	0.903566047212	0.38	0	18	770182.82	877.6	140	PHD5_4040	28	control
1708	M:29	0.900632339657	0.29	0	9	252493.76	502.49	140	PHD5_4040	29	control
1709	M:30	0.965201465201	0.19	0	11	130424.6	361.14	140	PHD5_4040	30	control
1820	M:21	0.974482758621	0.28	0	15	389441.18	624.05	150	PHD5_4040	21	control
1821	M:22	0.937849944009	0.33	0	15	392809.48	626.75	150	PHD5_4040	22	control
1822	M:23	0.949481865285	0.25	0	11	153305.46	391.54	150	PHD5_4040	23	control
1823	M:24	0.844503012048	0.69	0	25	1805466.98	1343.68	150	PHD5_4040	24	control
1824	M:25	0.938521909745	0.32	0	19	425405.8	652.23	150	PHD5_4040	25	control
1825	M:26	0.926704907584	0.3	0	15	364039.38	603.36	150	PHD5_4040	26	control
1826	M:27	0.942262372349	0.54	0	18	928667.7	963.67	150	PHD5_4040	27	control
1827	M:28	0.885484681065	0.37	0	18	789681.96	888.64	150	PHD5_4040	28	control
1828	M:29	0.887985546522	0.29	0	9	263005.03	512.84	150	PHD5_4040	29	control
1829	M:30	0.958791208791	0.19	0	11	145651.36	381.64	150	PHD5_4040	30	control
1940	M:21	0.968965517241	0.28	0	16	388754.53	623.5	160	PHD5_4040	21	control
1941	M:22	0.93281075028	0.32	0	15	389431.04	624.04	160	PHD5_4040	22	control
1942	M:23	0.944948186528	0.25	0	11	155500.62	394.34	160	PHD5_4040	23	control
1943	M:24	0.831325301205	0.68	0	26	1808626.06	1344.85	160	PHD5_4040	24	control
1944	M:25	0.931981687377	0.32	0	20	434151.49	658.9	160	PHD5_4040	25	control
1945	M:26	0.920331421287	0.29	0	15	367497.53	606.22	160	PHD5_4040	26	control
1946	M:27	0.959544383346	0.55	0	19	986587.73	993.27	160	PHD5_4040	27	control
1947	M:28	0.899547965846	0.38	0	19	825449.61	908.54	160	PHD5_4040	28	control
1948	M:29	0.953026196929	0.31	0	10	327721.36	572.47	160	PHD5_4040	29	control
1949	M:30	0.978021978022	0.2	0	11	158176.23	397.71	160	PHD5_4040	30	control
2060	M:21	0.92	0.26	0	15	362972.62	602.47	170	PHD5_4040	21	control
2061	M:22	0.88633818589	0.31	0	14	373181.59	610.89	170	PHD5_4040	22	control
2062	M:23	0.892487046632	0.24	0	11	146120.34	382.26	170	PHD5_4040	23	control
2063	M:24	0.8125	0.66	0	27	1859444.71	1363.61	170	PHD5_4040	24	control
2064	M:25	0.906474820144	0.31	0	21	432756.94	657.84	170	PHD5_4040	25	control
2065	M:26	0.885277246654	0.28	0	15	358106.94	598.42	170	PHD5_4040	26	control
2066	M:27	0.924194815397	0.53	0	18	972499.65	986.15	170	PHD5_4040	27	control
2067	M:28	0.906077348066	0.38	0	20	895379.38	946.24	170	PHD5_4040	28	control
2068	M:29	0.955736224029	0.31	0	11	363640.1	603.03	170	PHD5_4040	29	control
2069	M:30	0.937728937729	0.19	0	11	155338.67	394.13	170	PHD5_4040	30	control
2180	M:21	0.9	0.26	0	15	349346.91	591.06	180	PHD5_4040	21	control
2181	M:22	0.874580067189	0.3	0	14	364320.42	603.59	180	PHD5_4040	22	control
2182	M:23	0.880829015544	0.24	0	12	146601.41	382.89	180	PHD5_4040	23	control
2183	M:24	0.808734939759	0.66	0	27	1905700.32	1380.47	180	PHD5_4040	24	control
2184	M:25	0.904512753434	0.31	0	22	463223.52	680.61	180	PHD5_4040	25	control
2185	M:26	0.882727852135	0.28	0	15	368058.84	606.68	180	PHD5_4040	26	control
2186	M:27	0.935978004713	0.54	0	18	1010247.67	1005.11	180	PHD5_4040	27	control
2187	M:28	0.902561526871	0.38	0	21	921854.51	960.13	180	PHD5_4040	28	control
2188	M:29	0.90243902439	0.29	0	10	315818.41	561.98	180	PHD5_4040	29	control
2189	M:30	0.910256410256	0.18	0	11	146067.71	382.19	180	PHD5_4040	30	control
2300	M:21	0.949655172414	0.27	0	15	359834.6	599.86	190	PHD5_4040	21	control
2301	M:22	0.921612541993	0.32	0	14	369101.75	607.54	190	PHD5_4040	22	control
2302	M:23	0.93329015544	0.25	0	13	158025.17	397.52	190	PHD5_4040	23	control
2303	M:24	0.830572289157	0.68	0	28	1956351.13	1398.7	190	PHD5_4040	24	control
2304	M:25	0.945062132112	0.32	0	23	517709.55	719.52	190	PHD5_4040	25	control
2305	M:26	0.919694072658	0.29	0	15	385810.0	621.14	190	PHD5_4040	26	control
2306	M:27	0.970149253731	0.56	0	18	1053664.64	1026.48	190	PHD5_4040	27	control
2307	M:28	0.916624811652	0.39	0	20	916420.3	957.3	190	PHD5_4040	28	control
2308	M:29	0.906955736224	0.3	0	10	282962.25	531.94	190	PHD5_4040	29	control
2309	M:30	0.945054945055	0.19	0	11	139242.2	373.15	190	PHD5_4040	30	control
2420	M:21	0.903448275862	0.26	0	16	353268.97	594.36	200	PHD5_4040	21	control
2421	M:22	0.88633818589	0.31	0	14	366830.23	605.67	200	PHD5_4040	22	control
2422	M:23	0.884067357513	0.24	0	12	149971.1	387.26	200	PHD5_4040	23	control
2423	M:24	0.791792168675	0.64	0	27	1887777.97	1373.96	200	PHD5_4040	24	control
2424	M:25	0.908436886854	0.31	0	23	510921.13	714.79	200	PHD5_4040	25	control
2425	M:26	0.89420012747	0.29	0	15	392545.91	626.53	200	PHD5_4040	26	control
2426	M:27	0.963472113119	0.55	0	18	1066436.97	1032.68	200	PHD5_4040	27	control
2427	M:28	0.883475640382	0.37	0	20	898532.97	947.91	200	PHD5_4040	28	control
2428	M:29	0.858175248419	0.28	0	9	264517.22	514.31	200	PHD5_4040	29	control
2429	M:30	0.895604395604	0.18	0	11	135582.85	368.22	200	PHD5_4040	30	control
2540	M:21	0.928275862069	0.27	0	15	342186.13	584.97	210	PHD5_4040	21	control
2541	M:22	0.902015677492	0.31	0	14	362607.75	602.17	210	PHD5_4040	22	control
2542	M:23	0.897020725389	0.24	0	11	137734.61	371.13	210	PHD5_4040	23	control
2543	M:24	0.775225903614	0.63	0	27	1777121.47	1333.09	210	PHD5_4040	24	control
2544	M:25	0.916285153695	0.31	0	22	485666.94	696.9	210	PHD5_4040	25	control
2545	M:26	0.909496494583	0.29	0	15	394976.88	628.47	210	PHD5_4040	26	control
2546	M:27	0.941869599372	0.54	0	17	990824.44	995.4	210	PHD5_4040	27	control
2547	M:28	0.879959819186	0.37	0	20	859338.59	927.01	210	PHD5_4040	28	control
2548	M:29	0.846431797651	0.28	0	9	240839.52	490.75	210	PHD5_4040	29	control
2549	M:30	0.897435897436	0.18	0	11	121363.58	348.37	210	PHD5_4040	30	control
2660	M:21	0.867586206897	0.25	0	15	342083.67	584.88	220	PHD5_4040	21	control
2661	M:22	0.868980963046	0.3	0	15	371736.32	609.7	220	PHD5_4040	22	control
2662	M:23	0.843911917098	0.23	0	11	136743.08	369.79	220	PHD5_4040	23	control
2663	M:24	0.749623493976	0.61	0	29	1757226.75	1325.6	220	PHD5_4040	24	control
2664	M:25	0.87704381949	0.3	0	20	471416.06	686.6	220	PHD5_4040	25	control
2665	M:26	0.906947100064	0.29	0	15	440565.57	663.75	220	PHD5_4040	26	control
2666	M:27	0.927336999214	0.53	0	18	1006586.63	1003.29	220	PHD5_4040	27	control
2667	M:28	0.858362631843	0.36	0	20	874791.5	935.3	220	PHD5_4040	28	control
2668	M:29	0.821138211382	0.27	0	9	249110.49	499.11	220	PHD5_4040	29	control
2669	M:30	0.839743589744	0.17	0	11	120384.15	346.96	220	PHD5_4040	30	control
2780	M:21	0.886206896552	0.25	0	16	347463.7	589.46	230	PHD5_4040	21	control
2781	M:22	0.888017917133	0.31	0	16	380839.36	617.12	230	PHD5_4040	22	control
2782	M:23	0.862046632124	0.23	0	10	134206.81	366.34	230	PHD5_4040	23	control
2783	M:24	0.745105421687	0.61	0	29	1747200.13	1321.82	230	PHD5_4040	24	control
2784	M:25	0.888162197515	0.3	0	19	465365.49	682.18	230	PHD5_4040	25	control
2785	M:26	0.945188017846	0.3	0	16	477255.73	690.84	230	PHD5_4040	26	control
2786	M:27	0.953652788688	0.55	0	20	1068617.07	1033.74	230	PHD5_4040	27	control
2787	M:28	0.863887493722	0.36	0	20	862934.06	928.94	230	PHD5_4040	28	control
2788	M:29	0.834688346883	0.27	0	8	242873.04	492.82	230	PHD5_4040	29	control
2789	M:30	0.842490842491	0.17	0	10	113155.95	336.39	230	PHD5_4040	30	control
2900	M:21	0.894482758621	0.26	0	16	351734.82	593.07	240	PHD5_4040	21	control
2901	M:22	0.902575587906	0.31	0	17	396188.03	629.43	240	PHD5_4040	22	control
2902	M:23	0.867227979275	0.23	0	10	131699.45	362.9	240	PHD5_4040	23	control
2903	M:24	0.747740963855	0.61	0	29	1749025.76	1322.51	240	PHD5_4040	24	control
2904	M:25	0.898626553303	0.3	0	19	477196.49	690.79	240	PHD5_4040	25	control
2905	M:26	0.97769279796	0.31	0	18	531106.58	728.77	240	PHD5_4040	26	control
2906	M:27	0.965435978005	0.55	0	20	1089140.8	1043.62	240	PHD5_4040	27	control
2907	M:28	0.862380713209	0.36	0	20	853806.33	924.02	240	PHD5_4040	28	control
2908	M:29	0.831074977416	0.27	0	9	237216.32	487.05	240	PHD5_4040	29	control
2909	M:30	0.845238095238	0.17	0	10	107602.61	328.03	240	PHD5_4040	30	control
3020	M:21	0.911724137931	0.26	0	16	338626.42	581.92	250	PHD5_4040	21	control
3021	M:22	0.919372900336	0.32	0	17	396723.41	629.86	250	PHD5_4040	22	control
3022	M:23	0.881476683938	0.24	0	9	131146.56	362.14	250	PHD5_4040	23	control
3023	M:24	0.750376506024	0.61	0	29	1734059.33	1316.84	250	PHD5_4040	24	control
3024	M:25	0.914977109222	0.31	0	19	481323.46	693.77	250	PHD5_4040	25	control
3025	M:26	1.01657106437	0.32	0	18	566879.0	752.91	250	PHD5_4040	26	control
3026	M:27	0.974862529458	0.56	0	19	1095354.2	1046.59	250	PHD5_4040	27	control
3027	M:28	0.868910095429	0.37	0	20	836615.85	914.67	250	PHD5_4040	28	control
3028	M:29	0.831074977416	0.27	0	8	228772.27	478.3	250	PHD5_4040	29	control
3029	M:30	0.848901098901	0.17	0	10	101596.75	318.74	250	PHD5_4040	30	control
20	M:21	1.11594202899	0.24	0	17	215469.18	464.19	0	PHD5_4040	21	induced
21	M:22	1.11324786325	0.22	0	9	75283.44	274.38	0	PHD5_4040	22	induced
22	M:23	1.11034482759	0.22	0	4	57654.15	240.11	0	PHD5_4040	23	induced
23	M:24	1.19301848049	0.38	0	19	440350.97	663.59	0	PHD5_4040	24	induced
24	M:25	1.20662768031	0.26	0	13	237366.89	487.2	0	PHD5_4040	25	induced
25	M:26	1.07067137809	0.22	0	18	207614.29	455.65	0	PHD5_4040	26	induced
26	M:27	1.08872305141	0.21	0	14	103296.95	321.4	0	PHD5_4040	27	induced
27	M:28	1.17862068966	0.3	0	42	808026.19	898.9	0	PHD5_4040	28	induced
28	M:29	1.16717325228	0.18	0	4	46764.63	216.25	0	PHD5_4040	29	induced
29	M:30	1.11485451761	0.15	0	5	38779.97	196.93	0	PHD5_4040	30	induced
140	M:21	1.08212560386	0.23	0	16	210914.65	459.25	10	PHD5_4040	21	induced
141	M:22	1.11858974359	0.22	0	9	81335.83	285.19	10	PHD5_4040	22	induced
142	M:23	1.11448275862	0.22	0	4	61842.02	248.68	10	PHD5_4040	23	induced
143	M:24	1.37919233402	0.43	0	38	947600.14	973.45	10	PHD5_4040	24	induced
144	M:25	1.24463937622	0.27	0	13	264067.83	513.88	10	PHD5_4040	25	induced
145	M:26	1.02120141343	0.21	0	15	158578.88	398.22	10	PHD5_4040	26	induced
146	M:27	1.13018242123	0.22	0	16	127856.89	357.57	10	PHD5_4040	27	induced
147	M:28	1.10827586207	0.28	0	37	654511.51	809.02	10	PHD5_4040	28	induced
148	M:29	1.17021276596	0.18	0	4	52584.86	229.31	10	PHD5_4040	29	induced
149	M:30	1.11179173047	0.15	0	6	44356.14	210.61	10	PHD5_4040	30	induced
260	M:21	1.11884057971	0.24	0	16	191348.14	437.43	20	PHD5_4040	21	induced
261	M:22	1.12713675214	0.22	0	8	72154.98	268.62	20	PHD5_4040	22	induced
262	M:23	1.14068965517	0.23	0	4	56577.51	237.86	20	PHD5_4040	23	induced
263	M:24	1.47707049966	0.46	0	54	1364927.72	1168.3	20	PHD5_4040	24	induced
264	M:25	1.28557504873	0.28	0	12	259840.12	509.75	20	PHD5_4040	25	induced
265	M:26	1.05565371025	0.22	0	15	150493.01	387.93	20	PHD5_4040	26	induced
266	M:27	1.16169154229	0.22	0	17	128117.91	357.94	20	PHD5_4040	27	induced
267	M:28	1.12344827586	0.29	0	36	612145.38	782.4	20	PHD5_4040	28	induced
268	M:29	1.24164133739	0.19	0	4	56103.94	236.86	20	PHD5_4040	29	induced
269	M:30	1.16079632466	0.16	0	6	42672.5	206.57	20	PHD5_4040	30	induced
380	M:21	1.08115942029	0.23	0	17	211935.44	460.36	30	PHD5_4040	21	induced
381	M:22	1.05769230769	0.21	0	8	65800.34	256.52	30	PHD5_4040	22	induced
382	M:23	1.07172413793	0.22	0	4	53565.73	231.44	30	PHD5_4040	23	induced
383	M:24	1.4038329911	0.44	0	52	1260809.02	1122.86	30	PHD5_4040	24	induced
384	M:25	1.2037037037	0.26	0	12	229969.32	479.55	30	PHD5_4040	25	induced
385	M:26	0.992049469965	0.2	0	16	156846.11	396.04	30	PHD5_4040	26	induced
386	M:27	1.10945273632	0.21	0	19	132748.7	364.35	30	PHD5_4040	27	induced
387	M:28	1.06620689655	0.27	0	36	590131.94	768.2	30	PHD5_4040	28	induced
388	M:29	1.17933130699	0.18	0	4	56075.25	236.8	30	PHD5_4040	29	induced
389	M:30	1.08269525268	0.15	0	6	41117.53	202.77	30	PHD5_4040	30	induced
500	M:21	1.09275362319	0.23	0	17	225858.19	475.25	40	PHD5_4040	21	induced
501	M:22	1.07051282051	0.21	0	7	64661.01	254.29	40	PHD5_4040	22	induced
502	M:23	1.06620689655	0.21	0	4	52350.06	228.8	40	PHD5_4040	23	induced
503	M:24	1.27446954141	0.4	0	40	859054.43	926.85	40	PHD5_4040	24	induced
504	M:25	1.14912280702	0.25	0	12	197471.67	444.38	40	PHD5_4040	25	induced
505	M:26	0.991166077739	0.2	0	16	168108.61	410.01	40	PHD5_4040	26	induced
506	M:27	1.08623548922	0.21	0	17	122054.6	349.36	40	PHD5_4040	27	induced
507	M:28	1.04827586207	0.27	0	36	579835.3	761.47	40	PHD5_4040	28	induced
508	M:29	1.18389057751	0.18	0	4	57972.17	240.77	40	PHD5_4040	29	induced
509	M:30	1.08728943338	0.15	0	6	40762.74	201.9	40	PHD5_4040	30	induced
620	M:21	1.09565217391	0.23	0	17	244892.81	494.87	50	PHD5_4040	21	induced
621	M:22	1.05769230769	0.21	0	6	66116.29	257.13	50	PHD5_4040	22	induced
622	M:23	1.05655172414	0.21	0	4	53655.67	231.64	50	PHD5_4040	23	induced
623	M:24	1.21560574949	0.38	0	32	638106.66	798.82	50	PHD5_4040	24	induced
624	M:25	1.11013645224	0.24	0	12	183126.51	427.93	50	PHD5_4040	25	induced
625	M:26	0.983215547703	0.2	0	18	183787.34	428.7	50	PHD5_4040	26	induced
626	M:27	1.07131011609	0.21	0	28	145826.77	381.87	50	PHD5_4040	27	induced
627	M:28	1.04413793103	0.27	0	36	592767.14	769.91	50	PHD5_4040	28	induced
628	M:29	1.16869300912	0.18	0	4	59404.34	243.73	50	PHD5_4040	29	induced
629	M:30	1.07963246554	0.15	0	6	44758.76	211.56	50	PHD5_4040	30	induced
740	M:21	1.07826086957	0.23	0	18	235178.31	484.95	60	PHD5_4040	21	induced
741	M:22	1.0405982906	0.2	0	7	63769.16	252.53	60	PHD5_4040	22	induced
742	M:23	1.04	0.21	0	4	51465.16	226.86	60	PHD5_4040	23	induced
743	M:24	1.15879534565	0.36	0	28	523231.37	723.35	60	PHD5_4040	24	induced
744	M:25	1.08089668616	0.23	0	13	170889.32	413.39	60	PHD5_4040	25	induced
745	M:26	0.990282685512	0.2	0	19	206895.27	454.86	60	PHD5_4040	26	induced
746	M:27	1.04975124378	0.2	0	26	130998.51	361.94	60	PHD5_4040	27	induced
747	M:28	1.03310344828	0.26	0	38	603912.23	777.12	60	PHD5_4040	28	induced
748	M:29	1.14133738602	0.18	0	4	54738.82	233.96	60	PHD5_4040	29	induced
749	M:30	1.05819295559	0.15	0	6	44058.58	209.9	60	PHD5_4040	30	induced
860	M:21	1.0347826087	0.22	0	16	219385.67	468.39	70	PHD5_4040	21	induced
861	M:22	1.00534188034	0.2	0	6	63105.04	251.21	70	PHD5_4040	22	induced
862	M:23	1.0124137931	0.2	0	4	50645.28	225.05	70	PHD5_4040	23	induced
863	M:24	1.09719370294	0.34	0	24	445315.72	667.32	70	PHD5_4040	24	induced
864	M:25	1.03703703704	0.22	0	13	163841.01	404.77	70	PHD5_4040	25	induced
865	M:26	0.984098939929	0.2	0	20	233899.13	483.63	70	PHD5_4040	26	induced
866	M:27	1.01741293532	0.2	0	28	138742.95	372.48	70	PHD5_4040	27	induced
867	M:28	1.01310344828	0.26	0	37	612940.14	782.9	70	PHD5_4040	28	induced
868	M:29	1.08054711246	0.17	0	4	48488.69	220.2	70	PHD5_4040	29	induced
869	M:30	1.02297090352	0.14	0	6	43271.67	208.02	70	PHD5_4040	30	induced
980	M:21	0.990338164251	0.21	0	16	197867.91	444.82	80	PHD5_4040	21	induced
981	M:22	0.963675213675	0.19	0	6	57047.61	238.85	80	PHD5_4040	22	induced
982	M:23	0.96	0.19	0	4	46500.18	215.64	80	PHD5_4040	23	induced
983	M:24	1.01642710472	0.32	0	22	357572.74	597.97	80	PHD5_4040	24	induced
984	M:25	1.00194931774	0.22	0	12	151703.53	389.49	80	PHD5_4040	25	induced
985	M:26	0.96554770318	0.2	0	21	232282.05	481.96	80	PHD5_4040	26	induced
986	M:27	0.991708126036	0.19	0	32	160471.96	400.59	80	PHD5_4040	27	induced
987	M:28	0.984827586207	0.25	0	37	598588.29	773.68	80	PHD5_4040	28	induced
988	M:29	1.01823708207	0.16	0	3	40956.54	202.38	80	PHD5_4040	29	induced
989	M:30	0.972434915773	0.13	0	6	38835.43	197.07	80	PHD5_4040	30	induced
1100	M:21	0.987439613527	0.21	0	15	184697.44	429.76	90	PHD5_4040	21	induced
1101	M:22	0.976495726496	0.19	0	6	57951.28	240.73	90	PHD5_4040	22	induced
1102	M:23	0.980689655172	0.2	0	4	47738.76	218.49	90	PHD5_4040	23	induced
1103	M:24	1.00342231348	0.32	0	17	311844.9	558.43	90	PHD5_4040	24	induced
1104	M:25	0.994152046784	0.22	0	12	144976.4	380.76	90	PHD5_4040	25	induced
1105	M:26	0.973498233216	0.2	0	21	226404.73	475.82	90	PHD5_4040	26	induced
1106	M:27	1.03150912106	0.2	0	34	200314.14	447.56	90	PHD5_4040	27	induced
1107	M:28	0.984137931034	0.25	0	37	590995.0	768.76	90	PHD5_4040	28	induced
1108	M:29	0.998480243161	0.16	0	3	36320.92	190.58	90	PHD5_4040	29	induced
1109	M:30	0.98315467075	0.14	0	6	38081.43	195.14	90	PHD5_4040	30	induced
1220	M:21	1.0270531401	0.22	0	14	183473.09	428.34	100	PHD5_4040	21	induced
1221	M:22	1.01709401709	0.2	0	6	61184.89	247.36	100	PHD5_4040	22	induced
1222	M:23	1.01793103448	0.2	0	4	49079.37	221.54	100	PHD5_4040	23	induced
1223	M:24	1.02737850787	0.32	0	16	298728.85	546.56	100	PHD5_4040	24	induced
1224	M:25	1.01949317739	0.22	0	12	150589.12	388.06	100	PHD5_4040	25	induced
1225	M:26	1.01236749117	0.21	0	20	240881.24	490.8	100	PHD5_4040	26	induced
1226	M:27	1.0232172471	0.2	0	13	99001.66	314.65	100	PHD5_4040	27	induced
1227	M:28	1.0124137931	0.26	0	36	587772.39	766.66	100	PHD5_4040	28	induced
1228	M:29	1.03343465046	0.16	0	3	37147.28	192.74	100	PHD5_4040	29	induced
1229	M:30	1.03522205207	0.14	0	5	38887.51	197.2	100	PHD5_4040	30	induced
1340	M:21	1.0	0.21	0	15	178573.77	422.58	110	PHD5_4040	21	induced
1341	M:22	1.0	0.19	0	6	62194.24	249.39	110	PHD5_4040	22	induced
1342	M:23	1.0	0.2	0	4	50142.62	223.93	110	PHD5_4040	23	induced
1343	M:24	1.0	0.31	0	15	277778.07	527.05	110	PHD5_4040	24	induced
1344	M:25	1.0	0.22	0	12	147998.81	384.71	110	PHD5_4040	25	induced
1345	M:26	1.0	0.2	0	21	243422.96	493.38	110	PHD5_4040	26	induced
1346	M:27	1.0	0.19	0	8	87602.23	295.98	110	PHD5_4040	27	induced
1347	M:28	1.0	0.26	0	35	577679.79	760.05	110	PHD5_4040	28	induced
1348	M:29	1.0	0.16	0	3	35334.25	187.97	110	PHD5_4040	29	induced
1349	M:30	1.0	0.14	0	5	37024.54	192.42	110	PHD5_4040	30	induced
1460	M:21	1.1806763285	0.25	0	13	203379.01	450.98	120	PHD5_4040	21	induced
1461	M:22	1.10363247863	0.21	0	6	60678.77	246.33	120	PHD5_4040	22	induced
1462	M:23	1.09931034483	0.22	0	3	52486.32	229.1	120	PHD5_4040	23	induced
1463	M:24	1.0431211499	0.33	0	11	242470.86	492.41	120	PHD5_4040	24	induced
1464	M:25	1.09161793372	0.24	0	11	135432.29	368.01	120	PHD5_4040	25	induced
1465	M:26	1.23056537102	0.25	0	23	427236.19	653.63	120	PHD5_4040	26	induced
1466	M:27	1.09867330017	0.21	0	13	109807.55	331.37	120	PHD5_4040	27	induced
1467	M:28	1.01655172414	0.26	0	32	458592.07	677.19	120	PHD5_4040	28	induced
1468	M:29	1.0820668693	0.17	0	3	36384.64	190.75	120	PHD5_4040	29	induced
1469	M:30	1.08269525268	0.15	0	5	38377.61	195.9	120	PHD5_4040	30	induced
1580	M:21	1.2154589372	0.26	0	14	257076.24	507.03	130	PHD5_4040	21	induced
1581	M:22	1.07158119658	0.21	0	6	65430.75	255.79	130	PHD5_4040	22	induced
1582	M:23	1.05793103448	0.21	0	4	57027.87	238.81	130	PHD5_4040	23	induced
1583	M:24	1.10403832991	0.35	0	12	350289.73	591.85	130	PHD5_4040	24	induced
1584	M:25	1.15009746589	0.25	0	11	217074.67	465.91	130	PHD5_4040	25	induced
1585	M:26	1.20494699647	0.25	0	26	476662.64	690.41	130	PHD5_4040	26	induced
1586	M:27	1.14925373134	0.22	0	37	288294.65	536.93	130	PHD5_4040	27	induced
1587	M:28	1.03172413793	0.26	0	33	533503.38	730.41	130	PHD5_4040	28	induced
1588	M:29	1.05927051672	0.17	0	4	41588.95	203.93	130	PHD5_4040	29	induced
1589	M:30	1.04441041348	0.14	0	6	42771.79	206.81	130	PHD5_4040	30	induced
1700	M:21	1.31497584541	0.28	0	17	320845.15	566.43	140	PHD5_4040	21	induced
1701	M:22	1.15384615385	0.22	0	7	86795.38	294.61	140	PHD5_4040	22	induced
1702	M:23	1.10344827586	0.22	0	4	65839.35	256.59	140	PHD5_4040	23	induced
1703	M:24	1.24640657084	0.39	0	18	595845.11	771.91	140	PHD5_4040	24	induced
1704	M:25	1.35769980507	0.29	0	18	474188.49	688.61	140	PHD5_4040	25	induced
1705	M:26	1.21819787986	0.25	0	26	459792.88	678.08	140	PHD5_4040	26	induced
1706	M:27	1.21641791045	0.23	0	38	330414.56	574.82	140	PHD5_4040	27	induced
1707	M:28	1.09793103448	0.28	0	33	614576.37	783.95	140	PHD5_4040	28	induced
1708	M:29	1.17477203647	0.18	0	4	63722.06	252.43	140	PHD5_4040	29	induced
1709	M:30	1.08116385911	0.15	0	6	45622.75	213.59	140	PHD5_4040	30	induced
1820	M:21	1.40193236715	0.3	0	20	388968.62	623.67	150	PHD5_4040	21	induced
1821	M:22	1.27991452991	0.25	0	8	130819.11	361.69	150	PHD5_4040	22	induced
1822	M:23	1.20551724138	0.24	0	7	97897.88	312.89	150	PHD5_4040	23	induced
1823	M:24	1.4250513347	0.45	0	27	969900.78	984.84	150	PHD5_4040	24	induced
1824	M:25	1.60233918129	0.35	0	27	860325.5	927.54	150	PHD5_4040	25	induced
1825	M:26	1.26325088339	0.26	0	25	443454.3	665.92	150	PHD5_4040	26	induced
1826	M:27	1.32669983416	0.26	0	36	359856.5	599.88	150	PHD5_4040	27	induced
1827	M:28	1.13103448276	0.29	0	34	639021.52	799.39	150	PHD5_4040	28	induced
1828	M:29	1.28419452888	0.2	0	4	86064.06	293.37	150	PHD5_4040	29	induced
1829	M:30	1.11179173047	0.15	0	5	45345.47	212.94	150	PHD5_4040	30	induced
1940	M:21	1.50724637681	0.32	0	20	447361.63	668.85	160	PHD5_4040	21	induced
1941	M:22	1.52564102564	0.3	0	12	271701.61	521.25	160	PHD5_4040	22	induced
1942	M:23	1.3875862069	0.28	0	12	217302.96	466.16	160	PHD5_4040	23	induced
1943	M:24	1.49897330595	0.47	0	28	1089636.34	1043.86	160	PHD5_4040	24	induced
1944	M:25	1.69005847953	0.37	0	28	946474.39	972.87	160	PHD5_4040	25	induced
1945	M:26	1.3074204947	0.27	0	23	402829.27	634.69	160	PHD5_4040	26	induced
1946	M:27	1.38142620232	0.27	0	13	251685.67	501.68	160	PHD5_4040	27	induced
1947	M:28	1.13655172414	0.29	0	34	627605.34	792.22	160	PHD5_4040	28	induced
1948	M:29	1.28723404255	0.2	0	4	77102.26	277.67	160	PHD5_4040	29	induced
1949	M:30	1.10719754977	0.15	0	6	40316.56	200.79	160	PHD5_4040	30	induced
2060	M:21	1.50531400966	0.32	0	21	488592.46	698.99	170	PHD5_4040	21	induced
2061	M:22	1.69658119658	0.33	0	17	476965.68	690.63	170	PHD5_4040	22	induced
2062	M:23	1.52413793103	0.31	0	17	399933.65	632.4	170	PHD5_4040	23	induced
2063	M:24	1.52361396304	0.48	0	30	1216060.26	1102.75	170	PHD5_4040	24	induced
2064	M:25	1.69980506823	0.37	0	30	1051786.83	1025.57	170	PHD5_4040	25	induced
2065	M:26	1.25706713781	0.26	0	20	348719.51	590.52	170	PHD5_4040	26	induced
2066	M:27	1.37810945274	0.27	0	14	280221.76	529.36	170	PHD5_4040	27	induced
2067	M:28	1.1	0.28	0	35	629857.09	793.64	170	PHD5_4040	28	induced
2068	M:29	1.20820668693	0.19	0	4	70023.03	264.62	170	PHD5_4040	29	induced
2069	M:30	1.03522205207	0.14	0	6	39612.23	199.03	170	PHD5_4040	30	induced
2180	M:21	1.61449275362	0.34	0	20	509938.43	714.1	180	PHD5_4040	21	induced
2181	M:22	1.93055555556	0.38	0	17	559937.33	748.29	180	PHD5_4040	22	induced
2182	M:23	1.69379310345	0.34	0	17	434575.61	659.22	180	PHD5_4040	23	induced
2183	M:24	1.60780287474	0.51	0	30	1263795.65	1124.19	180	PHD5_4040	24	induced
2184	M:25	1.75243664717	0.38	0	30	1036787.05	1018.23	180	PHD5_4040	25	induced
2185	M:26	1.3074204947	0.27	0	18	311590.66	558.2	180	PHD5_4040	26	induced
2186	M:27	1.46185737977	0.28	0	16	284962.7	533.82	180	PHD5_4040	27	induced
2187	M:28	1.17448275862	0.3	0	35	672953.59	820.34	180	PHD5_4040	28	induced
2188	M:29	1.27963525836	0.2	0	4	72515.08	269.29	180	PHD5_4040	29	induced
2189	M:30	1.11791730475	0.15	0	6	41862.48	204.6	180	PHD5_4040	30	induced
2300	M:21	1.65603864734	0.35	0	21	520480.43	721.44	190	PHD5_4040	21	induced
2301	M:22	1.99786324786	0.39	0	19	584671.66	764.64	190	PHD5_4040	22	induced
2302	M:23	1.73517241379	0.35	0	16	428434.91	654.55	190	PHD5_4040	23	induced
2303	M:24	1.56810403833	0.49	0	26	1064353.39	1031.68	190	PHD5_4040	24	induced
2304	M:25	1.66471734893	0.36	0	26	830468.62	911.3	190	PHD5_4040	25	induced
2305	M:26	1.26766784452	0.26	0	16	260997.33	510.88	190	PHD5_4040	26	induced
2306	M:27	1.51907131012	0.29	0	41	500948.71	707.78	190	PHD5_4040	27	induced
2307	M:28	1.18689655172	0.3	0	35	675810.35	822.08	190	PHD5_4040	28	induced
2308	M:29	1.28267477204	0.2	0	4	69593.45	263.81	190	PHD5_4040	29	induced
2309	M:30	1.134762634	0.16	0	6	41765.21	204.37	190	PHD5_4040	30	induced
2420	M:21	1.63285024155	0.35	0	20	510850.34	714.74	200	PHD5_4040	21	induced
2421	M:22	1.97222222222	0.38	0	20	586984.82	766.15	200	PHD5_4040	22	induced
2422	M:23	1.7075862069	0.34	0	15	423373.69	650.67	200	PHD5_4040	23	induced
2423	M:24	1.46132785763	0.46	0	21	828325.61	910.12	200	PHD5_4040	24	induced
2424	M:25	1.49805068226	0.33	0	21	594987.63	771.35	200	PHD5_4040	25	induced
2425	M:26	1.19169611307	0.24	0	16	233603.89	483.33	200	PHD5_4040	26	induced
2426	M:27	1.38142620232	0.27	0	16	259176.62	509.09	200	PHD5_4040	27	induced
2427	M:28	1.15517241379	0.29	0	35	666999.52	816.7	200	PHD5_4040	28	induced
2428	M:29	1.22796352584	0.19	0	4	66159.61	257.22	200	PHD5_4040	29	induced
2429	M:30	1.09035222052	0.15	0	6	42287.43	205.64	200	PHD5_4040	30	induced
2540	M:21	1.62222222222	0.34	0	18	503738.2	709.75	210	PHD5_4040	21	induced
2541	M:22	1.94871794872	0.38	0	19	569969.83	754.96	210	PHD5_4040	22	induced
2542	M:23	1.6924137931	0.34	0	15	415816.89	644.84	210	PHD5_4040	23	induced
2543	M:24	1.39561943874	0.44	0	18	700603.58	837.02	210	PHD5_4040	24	induced
2544	M:25	1.41617933723	0.31	0	18	471017.62	686.31	210	PHD5_4040	25	induced
2545	M:26	1.14045936396	0.23	0	15	211445.73	459.83	210	PHD5_4040	26	induced
2546	M:27	1.32752902156	0.26	0	14	222235.5	471.42	210	PHD5_4040	27	induced
2547	M:28	1.13724137931	0.29	0	33	649988.33	806.22	210	PHD5_4040	28	induced
2548	M:29	1.20516717325	0.19	0	4	63948.06	252.88	210	PHD5_4040	29	induced
2549	M:30	1.07810107198	0.15	0	6	42077.95	205.13	210	PHD5_4040	30	induced
2660	M:21	1.64251207729	0.35	0	19	577481.45	759.92	220	PHD5_4040	21	induced
2661	M:22	1.82051282051	0.35	0	18	514880.07	717.55	220	PHD5_4040	22	induced
2662	M:23	1.6275862069	0.33	0	14	384869.32	620.38	220	PHD5_4040	23	induced
2663	M:24	1.32101300479	0.42	0	16	628062.02	792.5	220	PHD5_4040	24	induced
2664	M:25	1.32066276803	0.29	0	16	395701.0	629.05	220	PHD5_4040	25	induced
2665	M:26	1.074204947	0.22	0	15	187003.94	432.44	220	PHD5_4040	26	induced
2666	M:27	1.24461028192	0.24	0	10	184222.06	429.21	220	PHD5_4040	27	induced
2667	M:28	1.0875862069	0.28	0	33	602220.23	776.03	220	PHD5_4040	28	induced
2668	M:29	1.13981762918	0.18	0	4	57216.32	239.2	220	PHD5_4040	29	induced
2669	M:30	1.04594180704	0.14	0	6	40714.92	201.78	220	PHD5_4040	30	induced
2780	M:21	1.55652173913	0.33	0	16	504913.29	710.57	230	PHD5_4040	21	induced
2781	M:22	1.82371794872	0.35	0	19	506511.33	711.7	230	PHD5_4040	22	induced
2782	M:23	1.5875862069	0.32	0	14	356851.33	597.37	230	PHD5_4040	23	induced
2783	M:24	1.30527036277	0.41	0	15	599422.24	774.22	230	PHD5_4040	24	induced
2784	M:25	1.28070175439	0.28	0	15	362283.58	601.9	230	PHD5_4040	25	induced
2785	M:26	1.05830388693	0.22	0	16	191016.3	437.05	230	PHD5_4040	26	induced
2786	M:27	1.23383084577	0.24	0	13	187132.33	432.59	230	PHD5_4040	27	induced
2787	M:28	1.07793103448	0.27	0	30	589284.4	767.65	230	PHD5_4040	28	induced
2788	M:29	1.14589665653	0.18	0	4	62174.43	249.35	230	PHD5_4040	29	induced
2789	M:30	1.04441041348	0.14	0	6	44193.5	210.22	230	PHD5_4040	30	induced
2900	M:21	1.48115942029	0.31	0	16	398218.51	631.05	240	PHD5_4040	21	induced
2901	M:22	1.82051282051	0.35	0	19	481050.6	693.58	240	PHD5_4040	22	induced
2902	M:23	1.5724137931	0.32	0	13	321754.57	567.23	240	PHD5_4040	23	induced
2903	M:24	1.28405201916	0.4	0	14	544216.83	737.71	240	PHD5_4040	24	induced
2904	M:25	1.2738791423	0.28	0	14	332079.4	576.26	240	PHD5_4040	25	induced
2905	M:26	1.0574204947	0.22	0	15	177026.46	420.75	240	PHD5_4040	26	induced
2906	M:27	1.24129353234	0.24	0	13	178151.7	422.08	240	PHD5_4040	27	induced
2907	M:28	1.08	0.28	0	29	563281.02	750.52	240	PHD5_4040	28	induced
2908	M:29	1.17781155015	0.18	0	5	61729.85	248.45	240	PHD5_4040	29	induced
2909	M:30	1.09494640123	0.15	0	6	45876.99	214.19	240	PHD5_4040	30	induced
3020	M:21	1.361352657	0.29	0	16	321771.6	567.25	250	PHD5_4040	21	induced
3021	M:22	1.68482905983	0.33	0	18	418207.89	646.69	250	PHD5_4040	22	induced
3022	M:23	1.49793103448	0.3	0	12	284724.59	533.6	250	PHD5_4040	23	induced
3023	M:24	1.22587268994	0.39	0	14	503525.62	709.6	250	PHD5_4040	24	induced
3024	M:25	1.22514619883	0.27	0	14	299672.06	547.42	250	PHD5_4040	25	induced
3025	M:26	1.00618374558	0.21	0	15	161399.82	401.75	250	PHD5_4040	26	induced
3026	M:27	1.18905472637	0.23	0	13	174103.9	417.26	250	PHD5_4040	27	induced
3027	M:28	1.02482758621	0.26	0	28	515494.42	717.98	250	PHD5_4040	28	induced
3028	M:29	1.13069908815	0.18	0	4	57633.44	240.07	250	PHD5_4040	29	induced
3029	M:30	1.05053598775	0.15	0	6	43367.07	208.25	250	PHD5_4040	30	induced
