# Supplementary material for: Synthetic hormone-responsive transcription factors can monitor and re-program plant development
Source: eLife. 2018 May 1;7:e34702. doi: 10.7554/eLife.34702 (PMC5976440; doi:10.7554/eLife.34702)
Supplement: Figure 2—source data 1. [file elife-34702-fig2-data1.csv]

	Area Label	Overall [cps]	time	genotype	area_label	treatment
76	M:5	0.992191478527	60	4040_3	5	Damage
77	M:6	1.04189325277	60	4040_3	6	Control
88	M:5	1.08759124088	70	4040_3	5	Damage
89	M:6	1.02235649547	70	4040_3	6	Control
100	M:5	0.951281616024	80	4040_3	5	Damage
101	M:6	1.00563947633	80	4040_3	6	Control
112	M:5	1.0	90	4040_3	5	Damage
113	M:6	1.0	90	4040_3	6	Control
124	M:5	2.95671363096	100	4040_3	5	Damage
125	M:6	1.01671701913	100	4040_3	6	Control
136	M:5	3.7283992531	110	4040_3	5	Damage
137	M:6	1.00140986908	110	4040_3	6	Control
148	M:5	3.96197589543	120	4040_3	5	Damage
149	M:6	0.987915407855	120	4040_3	6	Control
160	M:5	3.99168222713	130	4040_3	5	Damage
161	M:6	0.979053373615	130	4040_3	6	Control
172	M:5	3.89288745544	140	4040_3	5	Damage
173	M:6	0.966163141994	140	4040_3	6	Control
184	M:5	3.6577830589	150	4040_3	5	Damage
185	M:6	0.924874118832	150	4040_3	6	Control
196	M:5	3.45459175013	160	4040_3	5	Damage
197	M:6	0.946022155086	160	4040_3	6	Control
208	M:5	3.22882362926	170	4040_3	5	Damage
209	M:6	0.930916414904	170	4040_3	6	Control
220	M:5	3.05432014938	180	4040_3	5	Damage
221	M:6	0.925478348439	180	4040_3	6	Control
232	M:5	2.90612799185	190	4040_3	5	Damage
233	M:6	0.908559919436	190	4040_3	6	Control
244	M:5	2.76099134273	200	4040_3	5	Damage
245	M:6	0.875931520645	200	4040_3	6	Control
256	M:5	2.72008148022	210	4040_3	5	Damage
257	M:6	0.889627391742	210	4040_3	6	Control
268	M:5	2.62654897301	220	4040_3	5	Damage
269	M:6	0.874924471299	220	4040_3	6	Control
280	M:5	2.61093193006	230	4040_3	5	Damage
281	M:6	0.880765357503	230	4040_3	6	Control
292	M:5	2.56492955356	240	4040_3	5	Damage
293	M:6	0.881772406848	240	4040_3	6	Control
304	M:5	2.51587166865	250	4040_3	5	Damage
305	M:6	0.882175226586	250	4040_3	6	Control
316	M:5	2.4179256493	260	4040_3	5	Damage
317	M:6	0.864652567976	260	4040_3	6	Control
328	M:5	2.3902563232	270	4040_3	5	Damage
329	M:6	0.884994964753	270	4040_3	6	Control
340	M:5	2.32914615515	280	4040_3	5	Damage
341	M:6	0.886203423968	280	4040_3	6	Control
352	M:5	2.26226447123	290	4040_3	5	Damage
353	M:6	0.840281973817	290	4040_3	6	Control
364	M:5	2.17348497708	300	4040_3	5	Damage
365	M:6	0.822356495468	300	4040_3	6	Control
