# Supplementary material for: Synthetic hormone-responsive transcription factors can monitor and re-program plant development
Source: eLife. 2018 May 1;7:e34702. doi: 10.7554/eLife.34702 (PMC5976440; doi:10.7554/eLife.34702)
Supplement: Figure 2—source data 2. [file elife-34702-fig2-data2.csv]

	Max Fold change	Time to Max Fold change	genotype	line	treatment
72	3.03224610823	20	4040_1	1	Damage
73	1.02282410225	10	4040_1	2	Control
74	3.46120996441	30	4040_2	3	Damage
75	1.0	0	4040_2	4	Control
76	3.99168222713	40	4040_3	5	Damage
77	0.0	0	4040_3	6	Control
78	2.56260990621	30	4038_1	7	Damage
79	1.0220812779	-20	4038_1	8	Control
80	2.81713691804	50	4038_2	9	Damage
81	1.0760200154	-10	4038_2	10	Control
82	1.72595185996	20	4039_1	11	Damage
83	1.16249050873	200	4039_1	12	Control
