# Supplementary material for: Synthetic hormone-responsive transcription factors can monitor and re-program plant development
Source: eLife. 2018 May 1;7:e34702. doi: 10.7554/eLife.34702 (PMC5976440; doi:10.7554/eLife.34702)
Supplement: Figure 3—source data 1. [file elife-34702-fig3-data1.csv]

	Nem#	Plant_number	Genotype	Background	Number_stems	Number_branches_including_stems	Number of branches on main stem	Date collected	Week number	Notes
0	4150	2	ABS44+PIN1_gRNA	3811	2	8	6	170825	1
1	4150	1	ABS44+PIN1_gRNA	3811	1	2	1	170825	1
2	4150	3	ABS44+PIN1_gRNA	3811	4	9	5	170825	1
3	4150	4	ABS44+PIN1_gRNA	3811	3	8	5	170825	1
4	4150	5	ABS44+PIN1_gRNA	3811	1	2	1	170825	1
5	4150	6	ABS44+PIN1_gRNA	3811	4	8	4	170825	1
6	4150	7	ABS44+PIN1_gRNA	3811	3	7	4	170825	1
7	4150	8	ABS44+PIN1_gRNA	3811	4	12	8	170825	1
8	4150	9	ABS44+PIN1_gRNA	3811	3	8	5	170825	1
9	4150	10	ABS44+PIN1_gRNA	3811	1	6	5	170825	1
10	4150	11	ABS44+PIN1_gRNA	3811	2	7	5	170825	1
11	4150	12	ABS44+PIN1_gRNA	3811	3	8	5	170825	1
12	4150	13	ABS44+PIN1_gRNA	3811	3	8	5	170825	1	Mainstem broken
13	4150	14	ABS44+PIN1_gRNA	3811	2	7	5	170825	1
14	4150	15	ABS44+PIN1_gRNA	3811	4	13	4	170825	1
15	4150	16	ABS44+PIN1_gRNA	3811	6	9	3	170825	1
16	4150	17	ABS44+PIN1_gRNA	3811	5	9	4	170825	1
17	4150	18	ABS44+PIN1_gRNA	3811	6	17	11	170825	1
18	4150	19	ABS44+PIN1_gRNA	3811	4	8	4	170825	1
19	4150	20	ABS44+PIN1_gRNA	3811	4	9	5	170825	1
20	4150	21	ABS44+PIN1_gRNA	3811	6	10	4	170825	1
21	4150	22	ABS44+PIN1_gRNA	3811	5	13	5	170825	1
22	4150	23	ABS44+PIN1_gRNA	3811	5	10	5	170825	1
23	4150	24	ABS44+PIN1_gRNA	3811	4	7	3	170825	1
24	4150	25	ABS44+PIN1_gRNA	3811	4	8	4	170825	1
25	3811	25	ABS44	3811	6	18	7	170825	1
26	3811	24	ABS44	3811	5	9	4	170825	1
27	3811	23	ABS44	3811	4	7	3	170825	1
28	3811	22	ABS44	3811	5	17	9	170825	1
29	3811	21	ABS44	3811	6	15	8	170825	1
30	3811	20	ABS44	3811	3	7	4	170825	1
31	3811	19	ABS44	3811	6	11	5	170825	1
32	3811	18	ABS44	3811	4	12	8	170825	1
33	3811	17	ABS44	3811	5	19	12	170825	1
34	3811	15	ABS44	3811	4	19	13	170825	1
35	3811	14	ABS44	3811	4	8	4	170825	1
36	3811	13	ABS44	3811	4	9	5	170825	1
37	3811	7	ABS44	3811	5	20	12	170825	1
38	3811	5	ABS44	3811	5	13	8	170825	1
39	3811	4	ABS44	3811	5	12	7	170825	1
40	3811	8	ABS44	3811	5	13	8	170825	1
41	3811	2	ABS44	3811	6	17	10	170825	1
42	3811	12	ABS44	3811	5	13	8	170825	1
43	3811	1	ABS44	3811	4	7	3	170825	1
44	3811	11	ABS44	3811	4	8	4	170825	1
45	3811	6	ABS44	3811	4	9	5	170825	1
46	3811	10	ABS44	3811	4	11	7	170825	1
47	3811	3	ABS44	3811	6	15	8	170825	1
48	3811	16	ABS44	3811	4	9	5	170825	1
49	3811	9	ABS44	3811	4	11	7	170825	1
