# Supplementary material for: Synthetic hormone-responsive transcription factors can monitor and re-program plant development
Source: eLife. 2018 May 1;7:e34702. doi: 10.7554/eLife.34702 (PMC5976440; doi:10.7554/eLife.34702)
Supplement: Figure 3—source data 2. [file elife-34702-fig3-data2.csv]

	Nem#	Number_coinitations	Plant_number
0	ABS44_3824	1	12
1	ABS44_3824	3	5
2	ABS44_3824	0	10
3	ABS44_3824	1	1
4	ABS44_3824	0	14
5	ABS44_3824	2	11
6	ABS44_3824	2	15
7	ABS44_3824	0	3
8	ABS44_3824	4	24
9	ABS44_3824	5	9
10	ABS44_3824	4	16
11	ABS44_3824	1	21
12	ABS44_3824	1	22
13	ABS44_3824	0	8
14	ABS44_3824	5	19
15	ABS44_3824	1	6
16	ABS44_3824	1	20
17	ABS44_3824	2	25
31	ABS44_PIN1_4161	0	20
32	ABS44_PIN1_4161	0	22
33	ABS44_PIN1_4161	0	21
34	ABS44_PIN1_4161	1	17
35	ABS44_PIN1_4161	0	7
36	ABS44_PIN1_4161	1	10
37	ABS44_PIN1_4161	1	6
38	ABS44_PIN1_4161	0	23
39	ABS44_PIN1_4161	0	12
40	ABS44_PIN1_4161	2	11
41	ABS44_PIN1_4161	0	14
42	ABS44_PIN1_4161	1	9
43	ABS44_PIN1_4161	0	25
44	ABS44_PIN1_4161	0	18
45	ABS44_PIN1_4161	0	2
46	ABS44_PIN1_4161	0	4
