# Supplementary material for: Synthetic hormone-responsive transcription factors can monitor and re-program plant development
Source: eLife. 2018 May 1;7:e34702. doi: 10.7554/eLife.34702 (PMC5976440; doi:10.7554/eLife.34702)
Supplement: Figure 3—source data 3. [file elife-34702-fig3-data3.csv]

	Genotype	24D conc	BioRep	PP2A_normalized_qPCR	Unnormalized_qPCR
0	3811	0	1	0.0775644411132	1.34547510201e-08
1	4148	0	1	0.0437496756039	4.02012667683e-09
4	3811	0	2	0.064527453989	1.03629685845e-08
5	4148	0	2	0.0218532720744	4.30544986437e-09
8	3811	0	3	0.116008924108	2.57655197705e-08
9	4148	0	3	0.0216696604581	4.43176993232e-09
10	3811	50	3	0.0587915756107	1.30545445562e-08
11	4148	50	3	0.0798743539515	1.19259184125e-08
12	3811	0	4	0.0649073601915	5.79796226528e-09
13	4148	0	4	0.0907281146831	7.01449772111e-09
14	3811	50	4	0.0779584249958	8.3821983574e-09
15	4148	50	4	0.152220424012	1.32641064335e-08
16	3811	0	5	0.03550560263	5.6305518516e-09
17	4148	0	5	0.0336384535731	6.22458386645e-09
18	3811	50	5	0.189386863972	3.00506890154e-08
19	4148	50	5	0.0484053002511	5.74923347623e-09
20	3811	0	6	0.094438266003	7.07482782573e-09
21	4148	0	6	0.0717997594081	1.17552385263e-08
24	3811	0	7	0.0961474177304	1.09465726424e-08
25	4148	0	7	0.0443638547945	4.92800624091e-09
26	3811	50	7	0.119330513862	1.81425578745e-08
27	4148	50	7	0.131837245331	2.0649168307e-08
28	3811	0	8	0.122818827268	1.94721833965e-08
29	4148	0	8	0.0137603828871	2.83722817652e-09
32	3811	0	9	0.0857408337783	1.41523174993e-08
33	4148	0	9	0.0410583680144	4.90018220385e-09
