# Supplementary material for: Synthetic hormone-responsive transcription factors can monitor and re-program plant development
Source: eLife. 2018 May 1;7:e34702. doi: 10.7554/eLife.34702 (PMC5976440; doi:10.7554/eLife.34702)
Supplement: Figure 3—source data 4. [file elife-34702-fig3-data4.csv]

	Nem#	Genotype	Background	Area_label	Days_since_planting	Number_stems	Number_branches_including_stems	Weak	Sterile	Number_of_branches_mainstem	Number_of_branches_per_stem
65	4152	ABS44+Pin1_gRNA	3811	M2	53	6	22			10.0	2.66666666667
70	4152	ABS44+Pin1_gRNA	3811	M11	53	6	17			8.0	1.83333333333
71	4148	ABS44+Pin1_gRNA	3811	M55	53	5	27			15.0	4.4
72	4152	ABS44+Pin1_gRNA	3811	M3	53	5	31			12.0	5.2
73	3811	ABS44	3811	M68	53	6	24			11.0	3.0
74	4148	ABS44+Pin1_gRNA	3811	M56	53	6	15			6.0	1.5
75	4152	ABS44+Pin1_gRNA	3811	M7	53	5	29			9.0	4.8
76	3811	ABS44	3811	M66	53	6	46			17.0	6.66666666667
77	4152	ABS44+Pin1_gRNA	3811	M1	53	5	22			14.0	3.4
79	4150	ABS44+Pin1_gRNA	3811	M33	53	1	7			6.0	6.0
80	4150	ABS44+Pin1_gRNA	3811	M34	53	4	9			4.0	1.25
81	4150	ABS44+Pin1_gRNA	3811	M20	53	3	13			7.0	3.33333333333
83	4152	ABS44+Pin1_gRNA	3811	M12	53	4	8			4.0	1.0
85	3811	ABS44	3811	M67	53	6	25			15.0	3.16666666667
86	3811	ABS44	3811	M71	53	5	29			11.0	4.8
88	3811	ABS44	3811	M65	53	6	19			6.0	2.16666666667
89	4150	ABS44+Pin1_gRNA	3811	M32	53	4	13			9.0	2.25
90	4148	ABS44+Pin1_gRNA	3811	M50	53	5	20			9.0	3.0
91	4148	ABS44+Pin1_gRNA	3811	M59	53	6	27			15.0	3.5
92	4148	ABS44+Pin1_gRNA	3811	M57	53	7	21			8.0	2.0
93	4148	ABS44+Pin1_gRNA	3811	M53	53	5	14			5.0	1.8
