# Supplementary material for: Synthetic hormone-responsive transcription factors can monitor and re-program plant development
Source: eLife. 2018 May 1;7:e34702. doi: 10.7554/eLife.34702 (PMC5976440; doi:10.7554/eLife.34702)
Supplement: Figure 3—source data 5. [file elife-34702-fig3-data5.csv]

	Nem#	Genotype	Background	Area_label	Days_since_planting	Number_stems	Number_branches_including_stems	Weak	Sterile	Number_of_branches_mainstem	Number_of_branches_per_stem
0	4161	ABS44+Pin1_gRNA	3824	M94	37	4	10				1.5
1	4161	ABS44+Pin1_gRNA	3824	M90	37	5	16	weak			2.2
2	4161	ABS44+Pin1_gRNA	3824	M88	37	3	14				3.66666666667
3	4161	ABS44+Pin1_gRNA	3824	M92	37	5	30				5.0
4	4161	ABS44+Pin1_gRNA	3824	M81	37	3	17				4.66666666667
5	4160	ABS44+Pin1_gRNA	3824	M84	37	4	12				2.0
6	4160	ABS44+Pin1_gRNA	3824	M78	37	4	12	weak			2.0
7	4160	ABS44+Pin1_gRNA	3824	M85	37	4	12	weak			2.0
8	4160	ABS44+Pin1_gRNA	3824	M79	37	2	11				4.5
9	4160	ABS44+Pin1_gRNA	3824	M80	37	5	19				2.8
10	4160	ABS44+Pin1_gRNA	3824	M82	37	5	18				2.6
11	4160	ABS44+Pin1_gRNA	3824	M83	37	3	8				1.66666666667
21	4162	ABS44+Pin1_gRNA	3824	M77	37	5	19	weak			2.8
22	4162	ABS44+Pin1_gRNA	3824	M75	37	3	14				3.66666666667
23	4162	ABS44+Pin1_gRNA	3824	M62	37	5	16	weak			2.2
24	4162	ABS44+Pin1_gRNA	3824	M62	37	3	10				2.33333333333
25	4162	ABS44+Pin1_gRNA	3824	M59	37	2	14				6.0
26	4162	ABS44+Pin1_gRNA	3824	M65	37	4	9				1.25
27	4162	ABS44+Pin1_gRNA	3824	M68	37	4	19				3.75
28	3824	ABS44	3824	M52	37	4	12				2.0
29	3824	ABS44	3824	M45	37	4	22				4.5
30	3824	ABS44	3824	M51	37	4	17				3.25
31	3824	ABS44	3824	M50	37	4	21				4.25
32	3824	ABS44	3824	M42	37	5	26				4.2
