# Supplementary material for: Synthetic hormone-responsive transcription factors can monitor and re-program plant development
Source: eLife. 2018 May 1;7:e34702. doi: 10.7554/eLife.34702 (PMC5976440; doi:10.7554/eLife.34702)
Supplement: Figure 3—source data 6. [file elife-34702-fig3-data6.csv]

	Stem_ID	Number_coinitations	genotype
0	3824_M42	3	abs44_3824
1	3824_M45	4	abs44_3824
2	3824_M51	3	abs44_3824
3	3824_M50	2	abs44_3824
4	3824_M52	6	abs44_3824
5	4160_M84	1	abs44+PIN1_4160
6	4160_M78	3	abs44+PIN1_4160
7	4160_M82	1	abs44+PIN1_4160
8	4160_M80	2	abs44+PIN1_4160
9	4162_M59	1	abs44+PIN1_4162
10	4162_M64	2	abs44+PIN1_4162
11	4162_M65	0	abs44+PIN1_4162
12	4162_M68	0	abs44+PIN1_4162
13	4158_M26	1	abs44+PIN1_4158
14	4158_M31	1	abs44+PIN1_4158
15	4158_M32	0	abs44+PIN1_4158
16	4158_M35	1	abs44+PIN1_4158
