# Supplementary material for: Synthetic hormone-responsive transcription factors can monitor and re-program plant development
Source: eLife. 2018 May 1;7:e34702. doi: 10.7554/eLife.34702 (PMC5976440; doi:10.7554/eLife.34702)
Supplement: Figure 3—source data 7. [file elife-34702-fig3-data7.csv]

	Background	Branch#	Genotype	Nem#	Plant#
1	3824	19	ABS44	3824	2
3	3824	10	ABS44	3824	4
4	3824	16	ABS44	3824	5
5	3824	15	ABS44	3824	6
6	3824	14	ABS44	3824	7
7	3824	10	ABS44	3824	8
11	3824	7	ABS44	3824	12
12	3824	8	ABS44	3824	13
13	3824	7	ABS44	3824	14
15	3824	15	ABS44	3824	16
16	3824	10	ABS44	3824	17
17	3824	11	ABS44	3824	18
18	3824	13	ABS44	3824	19
19	3824	15	ABS44	3824	20
20	3824	8	ABS44	3824	21
22	3824	18	ABS44	3824	23
23	3824	14	ABS44	3824	24
24	3824	7	ABS44	3824	25
25	3824	14	ABS44	3824	26
26	3824	4	ABS44	3824	27
27	3824	14	ABS44	3824	28
28	3824	13	ABS44	3824	29
29	3824	13	ABS44	3824	30
30	3824	12	ABS44	3824	31
31	3824	8	ABS44	3824	32
32	3824	12	ABS44	3824	33
33	3824	14	ABS44	3824	34
34	3824	9	ABS44	3824	35
35	3824	12	ABS44	3824	36
36	3824	8	ABS44	3824	37
37	3824	15	ABS44	3824	38
38	3824	18	ABS44+PIN1_gRNA	4160	1
39	3824	10	ABS44+PIN1_gRNA	4160	2
40	3824	14	ABS44+PIN1_gRNA	4160	3
41	3824	17	ABS44+PIN1_gRNA	4160	4
42	3824	8	ABS44+PIN1_gRNA	4160	5
43	3824	7	ABS44+PIN1_gRNA	4160	6
44	3824	8	ABS44+PIN1_gRNA	4160	7
49	3824	12	ABS44+PIN1_gRNA	4160	12
50	3824	17	ABS44+PIN1_gRNA	4160	13
51	3824	11	ABS44+PIN1_gRNA	4160	14
52	3824	11	ABS44+PIN1_gRNA	4160	15
53	3824	13	ABS44+PIN1_gRNA	4160	16
57	3824	5	ABS44+PIN1_gRNA	4160	20
58	3824	10	ABS44+PIN1_gRNA	4160	21
59	3824	8	ABS44+PIN1_gRNA	4160	22
64	3824	6	ABS44+PIN1_gRNA	4160	27
65	3824	15	ABS44+PIN1_gRNA	4160	28
66	3824	8	ABS44+PIN1_gRNA	4160	29
67	3824	8	ABS44+PIN1_gRNA	4160	30
68	3824	10	ABS44+PIN1_gRNA	4160	31
69	3824	8	ABS44+PIN1_gRNA	4160	32
72	3824	6	ABS44+PIN1_gRNA	4160	35
75	3824	8	ABS44+PIN1_gRNA	4160	40
76	3824	16	ABS44+PIN1_gRNA	4160	41
78	3824	8	ABS44+PIN1_gRNA	4160	44
79	3824	15	ABS44+PIN1_gRNA	4160	45
81	3824	8	ABS44+PIN1_gRNA	4160	48
83	3824	16	ABS44+PIN1_gRNA	4160	51
84	3824	7	ABS44+PIN1_gRNA	4160	52
124	3824	8	ABS44+PIN1_gRNA	4159	1
125	3824	10	ABS44+PIN1_gRNA	4159	2
126	3824	10	ABS44+PIN1_gRNA	4159	3
127	3824	9	ABS44+PIN1_gRNA	4159	4
128	3824	9	ABS44+PIN1_gRNA	4159	5
132	3824	8	ABS44+PIN1_gRNA	4159	9
134	3824	10	ABS44+PIN1_gRNA	4159	11
135	3824	17	ABS44+PIN1_gRNA	4159	12
137	3824	10	ABS44+PIN1_gRNA	4159	14
138	3824	8	ABS44+PIN1_gRNA	4159	15
141	3824	9	ABS44+PIN1_gRNA	4159	18
144	3824	11	ABS44+PIN1_gRNA	4159	21
145	3824	13	ABS44+PIN1_gRNA	4159	22
146	3824	11	ABS44+PIN1_gRNA	4159	23
148	3824	12	ABS44+PIN1_gRNA	4159	25
149	3824	8	ABS44+PIN1_gRNA	4159	26
150	3824	14	ABS44+PIN1_gRNA	4159	27
151	3824	7	ABS44+PIN1_gRNA	4159	28
154	3824	12	ABS44+PIN1_gRNA	4159	31
156	3824	9	ABS44+PIN1_gRNA	4159	33
158	3824	10	ABS44+PIN1_gRNA	4159	35
160	3824	14	ABS44+PIN1_gRNA	4159	37
161	3824	12	ABS44+PIN1_gRNA	4159	38
163	3824	8	ABS44+PIN1_gRNA	4159	40
165	3824	10	ABS44+PIN1_gRNA	4159	42
166	3824	10	ABS44+PIN1_gRNA	4159	43
167	3824	7	ABS44+PIN1_gRNA	4159	44
168	3824	8	ABS44+PIN1_gRNA	4159	45
169	3824	9	ABS44+PIN1_gRNA	4159	46
170	3824	15	ABS44+PIN1_gRNA	4159	47
172	3824	8	ABS44+PIN1_gRNA	4159	49
173	3824	12	ABS44+PIN1_gRNA	4159	50
174	3824	9	ABS44+PIN1_gRNA	4159	51
175	3824	6	ABS44+PIN1_gRNA	4159	52
178	3824	9	ABS44+PIN1_gRNA	4159	55
179	3824	11	ABS44+PIN1_gRNA	4159	56
180	3824	10	ABS44+PIN1_gRNA	4159	57
215	3824	14	ABS44+PIN1_gRNA	4158	2
216	3824	9	ABS44+PIN1_gRNA	4158	3
217	3824	9	ABS44+PIN1_gRNA	4158	4
218	3824	10	ABS44+PIN1_gRNA	4158	5
219	3824	8	ABS44+PIN1_gRNA	4158	6
221	3824	12	ABS44+PIN1_gRNA	4158	8
224	3824	9	ABS44+PIN1_gRNA	4158	11
225	3824	9	ABS44+PIN1_gRNA	4158	12
227	3824	10	ABS44+PIN1_gRNA	4158	14
228	3824	6	ABS44+PIN1_gRNA	4158	15
229	3824	6	ABS44+PIN1_gRNA	4158	16
230	3824	11	ABS44+PIN1_gRNA	4158	17
231	3824	7	ABS44+PIN1_gRNA	4158	19
232	3824	5	ABS44+PIN1_gRNA	4158	20
234	3824	7	ABS44+PIN1_gRNA	4158	22
235	3824	10	ABS44+PIN1_gRNA	4158	23
237	3824	9	ABS44+PIN1_gRNA	4158	26
239	3824	19	ABS44+PIN1_gRNA	4158	30
240	3824	14	ABS44+PIN1_gRNA	4158	31
243	3824	8	ABS44+PIN1_gRNA	4158	34
246	3824	8	ABS44+PIN1_gRNA	4158	38
248	3824	8	ABS44+PIN1_gRNA	4158	40
249	3824	11	ABS44+PIN1_gRNA	4158	41
252	3824	13	ABS44+PIN1_gRNA	4158	48
