# Supplementary material for: Synthetic hormone-responsive transcription factors can monitor and re-program plant development
Source: eLife. 2018 May 1;7:e34702. doi: 10.7554/eLife.34702 (PMC5976440; doi:10.7554/eLife.34702)
Supplement: Figure 3—source data 8. [file elife-34702-fig3-data8.csv]

	Background	Branch#	Genotype	Nem#	Plant#
430	4125	19	ABS44	4125	1
431	4125	21	ABS44	4125	2
432	4125	24	ABS44	4125	3
433	4125	22	ABS44	4125	4
434	4125	17	ABS44	4125	5
435	4125	24	ABS44	4125	6
436	4125	23	ABS44	4125	7
437	4125	26	ABS44	4125	8
440	4125	27	ABS44	4125	11
443	4125	14	ABS44	4125	14
444	4125	18	ABS44	4125	15
445	4125	14	ABS44	4125	16
446	4125	20	ABS44	4125	17
447	4125	15	ABS44	4125	18
448	4125	22	ABS44	4125	19
449	4125	16	ABS44	4125	20
450	4125	17	ABS44	4125	21
453	4125	20	ABS44	4125	24
454	4125	25	ABS44	4125	25
455	4125	15	ABS44	4125	26
456	4125	19	ABS44	4125	27
457	4125	25	ABS44	4125	28
458	4125	19	ABS44	4125	29
459	4125	19	ABS44	4125	30
460	4125	22	ABS44	4125	31
462	4125	18	ABS44	4125	33
465	4125	28	ABS44	4125	36
466	4125	24	ABS44	4125	37
467	4125	17	ABS44	4125	38
468	4125	18	ABS44	4125	39
469	4125	22	ABS44	4125	40
470	4125	19	ABS44	4125	41
471	4125	20	ABS44	4125	42
472	4125	19	ABS44	4125	43
473	4125	20	ABS44	4125	44
474	4125	28	ABS44	4125	45
476	4125	17	ABS44	4125	47
480	4125	22	ABS44	4125	51
481	4125	24	ABS44	4125	52
482	4125	30	ABS44	4125	53
483	4125	28	ABS44	4125	54
484	4125	13	ABS44	4125	55
485	4125	15	ABS44	4125	56
486	4125	29	ABS44	4125	57
487	4125	11	ABS44+PIN1_gRNA	4422	1
503	4125	13	ABS44+PIN1_gRNA	4422	17
506	4125	6	ABS44+PIN1_gRNA	4422	20
508	4125	8	ABS44+PIN1_gRNA	4422	22
510	4125	8	ABS44+PIN1_gRNA	4422	24
515	4125	6	ABS44+PIN1_gRNA	4422	29
519	4125	10	ABS44+PIN1_gRNA	4422	33
520	4125	14	ABS44+PIN1_gRNA	4422	34
521	4125	15	ABS44+PIN1_gRNA	4422	35
522	4125	10	ABS44+PIN1_gRNA	4422	36
529	4125	18	ABS44+PIN1_gRNA	4422	43
